# Supplementary material for: No Consistent Shift in Leaf Dry Mass per Area Across the Cretaceous—Paleogene Boundary
Source: Front Plant Sci. 2022 Jun 16;13:894690. doi: 10.3389/fpls.2022.894690 (PMC9244629; doi:10.3389/fpls.2022.894690)
Supplement: Supplementary file 1 [file Data_Sheet_1.xlsx]

## Sheet: Cover Page
Supplementary Material
No Consistent Shift in Leaf Dry Mass per Area Across the Cretaceous—Paleogene Boundary
Matthew J. Butrim1, Dana L. Royer, Ian M. Miller, Marieke Dechesne, Nicole Neu-Yagle, Tyler R. Lyson, Kirk R. Johnson and Richard S. Barclay
Sheets
Individuals	Measurements and leaf dry mass per area estimates for individual Denver Basin specimens
Species-Site Pair Means	Mean leaf dry mass per area estimates for each (morpho)species-site pair. 95% prediction intervals also provided.
Sites	Information about fossil localities used in this study including site-mean leaf dry mass per area estimates, age, and climate estimates.
Williston Revisions	Measurements and leaf dry mass per area estimates for individual Williston Basin specimens with both original and revised petiole width measurements.
Site Age notes	Background on how we assigned ages to different sites in the Denver Basin
References	References for site ages

## Sheet: Individuals
Individuals: Measurements and leaf dry mass per area estimates for individual Denver Basin specimens. See Site Age notes for description of Age estimates. Floral Association refers to either the Paleocene D1 floral assemblages (West, Central, East), or broader formation that the specimen came from (Laramie, K (Cretaceous D1))
DMNH locality #	Locality Name	Morphotype	Taxon	petiole width (cm)	leaf area (cm^2)	(petiole width^2)/area	Leaf dry mass per area (g/m^2)	Age (Ma)	Floral Association	Specimen Number (DMNH unless otherwise noted)
412	S Table Mtn	18	Rhamnus goldiana	0.081474	14.8252	0.000447751	61.7584	65.95	Central	23763
412	S Table Mtn	18	Rhamnus goldiana	0.139748	58.7507	0.000332413	55.1164	65.95	Central	24200
412	S Table Mtn	586		0.206472	42.4464	0.00100434	84.085	65.95	Central	23765
412	S Table Mtn	587		0.191352	36.3298	0.00100787	84.1976	65.95	Central	46827
412	S Table Mtn	587		0.129386	18.5241	0.00090373	80.7619	65.95	Central	24164
412	S Table Mtn	587		0.120149	21.8559	0.000660497	71.6458	65.95	Central	46824
412	S Table Mtn	587		0.095953	12.1413	0.000758321	75.5273	65.95	Central	24143
412	S Table Mtn	587		0.1569	21.9782	0.00112009	87.6628	65.95	Central	24168
412	S Table Mtn	587		0.108894	11.6919	0.00101419	84.3992	65.95	Central	24176
412	S Table Mtn	590		0.130263	17.6372	0.000962083	82.7155	65.95	Central	24066
412	S Table Mtn	598		0.192855	47.0002	0.000791339	76.767	65.95	Central	23776
412	S Table Mtn	Unidentified		0.234889	21.8428	0.00252591	119.598	65.95	Central	46844
654	Broomfield Roadcut	320	cf "Vitis" stantoni	0.134447	12.2687	0.00147334	97.34	68.1	Laramie	27164
654	Broomfield Roadcut	320	cf "Vitis" stantoni	0.150561	30.0723	0.000753804	75.3551	68.1	Laramie	27211
654	Broomfield Roadcut	320	cf "Vitis" stantoni	0.130267	137.421	0.000123486	37.757	68.1	Laramie	23138
654	Broomfield Roadcut	801		0.081031	28.6333	0.000229314	47.8283	68.1	Laramie	27153
654	Broomfield Roadcut	801		0.123	115.484	0.000131005	38.6193	68.1	Laramie	23132
654	Broomfield Roadcut	807		0.114259	27.3651	0.000477072	63.2731	68.1	Laramie	27157
654	Broomfield Roadcut	807		0.248387	33.9251	0.0018186	105.492	68.1	Laramie	23137
654	Broomfield Roadcut	813		0.132597	47.1547	0.000372857	57.5876	68.1	Laramie	27214
654	Broomfield Roadcut	813		0.409122	140.771	0.00118903	89.6857	68.1	Laramie	27188
654	Broomfield Roadcut	813		0.172114	70.7483	0.000418713	60.1966	68.1	Laramie	23141
654	Broomfield Roadcut	816		0.169734	46.0138	0.000626109	70.1973	68.1	Laramie	23143
654	Broomfield Roadcut	853	cf Dryophyllum tennessensis	0.110806	7.13384	0.00172109	103.294	68.1	Laramie	27252
654	Broomfield Roadcut	CSS 81	"Cinnamomum" lineafolia	0.063667	4.43164	0.00091467	81.134	68.1	Laramie	58110
654	Broomfield Roadcut	CSS 81	"Cinnamomum" lineafolia	0.062225	3.14326	0.00123183	90.9055	68.1	Laramie	58111
654	Broomfield Roadcut	CSS 81	"Cinnamomum" lineafolia	0.073129	6.87646	0.000777704	76.259	68.1	Laramie	58112
654	Broomfield Roadcut	LA10		0.307	203.768	0.000462531	62.5293	68.1	Laramie	23140
654	Broomfield Roadcut	LA12		0.121707	28.0279	0.000528495	65.7963	68.1	Laramie	27202
654	Broomfield Roadcut	LA7		0.19	10.208	0.00353644	136.004	68.1	Laramie	27152
654	Broomfield Roadcut	LA8		0.229	23.271	0.00225349	114.496	68.1	Laramie	27178
654	Broomfield Roadcut	Laramie 11		0.151553	23.8496	0.000963048	82.7472	68.1	Laramie	58113
654	Broomfield Roadcut	Laramie 17.1		0.061527	9.73753	0.000388761	58.5139	68.1	Laramie	58103
654	Broomfield Roadcut	Laramie 17.1		0.072	21.04	0.000246388	49.1585	68.1	Laramie	58104
654	Broomfield Roadcut	Laramie 19.1		0.089725	21.988	0.000366135	57.1888	68.1	Laramie
654	Broomfield Roadcut	Laramie 31.1		0.079862	22.9154	0.000278325	51.5014	68.1	Laramie	58105
654	Broomfield Roadcut	Laramie 31.1		0.143432	21.5183	0.000956056	82.5172	68.1	Laramie	58106
654	Broomfield Roadcut	Laramie 31.1		0.116907	31.4488	0.000434587	61.0584	68.1	Laramie	58107
654	Broomfield Roadcut	Laramie 35.1		0.156602	40.0915	0.000611706	69.576	68.1	Laramie	58108
654	Broomfield Roadcut	Laramie 35.1		0.123651	38.452	0.000397628	59.0201	68.1	Laramie	58109
1200	Castle Rock	1		0.070708	51.515	9.70518e-05	34.4378	63.84	West	26095
1200	Castle Rock	1		0.171813	124.177	0.000237722	48.4907	63.84	West	26211
1200	Castle Rock	1		0.079946	187.928	3.40097e-05	23.0713	63.84	West	8221
1200	Castle Rock	1		0.088571	68.8173	0.000113995	36.621	63.84	West	26222
1200	Castle Rock	1		0.078925	110.579	5.63319e-05	27.9762	63.84	West	9718
1200	Castle Rock	1		0.167978	161.916	0.000174267	43.0669	63.84	West	26108
1200	Castle Rock	1		0.084534	139.401	5.12621e-05	26.9862	63.84	West	58412
1200	Castle Rock	1		0.095486	98.0592	9.29804e-05	33.8786	63.84	West	19176
1200	Castle Rock	1		0.18296	100.346	0.000333588	55.1908	63.84	West	26228
1200	Castle Rock	1		0.089198	76.9295	0.000103423	35.2845	63.84	West	26098
1200	Castle Rock	1		0.109891	30.1659	0.000400321	59.1725	63.84	West	26230
1200	Castle Rock	1		0.159225	171.622	0.000147723	40.4324	63.84	West	23247
1200	Castle Rock	1		0.162669	158.904	0.000166523	42.3256	63.84	West	26207
1200	Castle Rock	1		0.114262	84.2769	0.000154916	41.1734	63.84	West	26200
1200	Castle Rock	1		0.131752	146.372	0.000118592	37.1783	63.84	West	26218
1200	Castle Rock	2		0.142121	102.226	0.000197586	45.1834	63.84	West	19177
1200	Castle Rock	2		0.202704	72.3715	0.00056775	67.622	63.84	West	19177
1200	Castle Rock	4	Platanites marginata	0.115845	4.52747	0.00296414	127.135	63.84	West	26628
1200	Castle Rock	4	Platanites marginata	0.09044	41.7958	0.000195699	45.0181	63.84	West	26600
1200	Castle Rock	5		0.108609	62.0928	0.000189972	44.5102	63.84	West	19180b
1200	Castle Rock	6		0.158019	19.1352	0.00130493	92.9295	63.84	West	8698
1200	Castle Rock	6		0.102477	29.4697	0.00035635	56.6001	63.84	West	26544
1200	Castle Rock	6		0.117359	19.0149	0.000724333	74.2158	63.84	West	26572
1200	Castle Rock	6		0.103408	30.4459	0.00035122	56.2874	63.84	West	26549
1200	Castle Rock	6		0.112201	28.7311	0.000438168	61.2501	63.84	West	26573
1200	Castle Rock	6		0.095415	30.9253	0.000294387	52.6171	63.84	West	26574
1200	Castle Rock	7		0.122015	43.0447	0.000345865	55.958	63.84	West	19181
1200	Castle Rock	7		0.158582	34.1227	0.000736996	74.7088	63.84	West	26238
1200	Castle Rock	7		0.071078	23.1039	0.000218668	46.9676	63.84	West	26240
1200	Castle Rock	8		0.146065	106.855	0.000199663	45.3642	63.84	West	19182
1200	Castle Rock	10	cf Sassafras	0.128326	36.0385	0.000456944	62.2397	63.84	West	19184
1200	Castle Rock	12	"Zizyphus" fibrillosus	0.149119	7.58875	0.00293019	126.577	63.84	West	26280
1200	Castle Rock	12	"Zizyphus" fibrillosus	0.161573	19.2749	0.00135439	94.2598	63.84	West	26066
1200	Castle Rock	12	"Zizyphus" fibrillosus	0.209188	23.0974	0.00189457	107.154	63.84	West	58404
1200	Castle Rock	12	"Zizyphus" fibrillosus	0.069172	11.3415	0.000421883	60.3703	63.84	West	26069
1200	Castle Rock	12	"Zizyphus" fibrillosus	0.178087	25.2208	0.00125749	91.6244	63.84	West	26287
1200	Castle Rock	13		0.131806	51.5963	0.000336707	55.3873	63.84	West	26296
1200	Castle Rock	13		0.143039	72.7185	0.000281361	51.7153	63.84	West	22456
1200	Castle Rock	13		0.151924	35.9115	0.000642716	70.9028	63.84	West	26409
1200	Castle Rock	13		0.15614	12.225	0.00199424	109.274	63.84	West	26346
1200	Castle Rock	13		0.092693	34.5261	0.000248855	49.3459	63.84	West	26333
1200	Castle Rock	13		0.091438	41.7477	0.000200272	45.4171	63.84	West	26339
1200	Castle Rock	13		0.200188	76.8768	0.000521292	65.4523	63.84	West	26328
1200	Castle Rock	13		0.207305	90.6712	0.000473969	63.1156	63.84	West	26327
1200	Castle Rock	13		0.183029	59.2812	0.000565096	67.5011	63.84	West	19186
1200	Castle Rock	13		0.151907	46.0887	0.00050068	64.4514	63.84	West	26329
1200	Castle Rock	13		0.187351	75.7568	0.00046333	62.5706	63.84	West	26321
1200	Castle Rock	16		0.103022	86.1365	0.000123218	37.7257	63.84	West	19189
1200	Castle Rock	16		0.064914	18.9801	0.000222012	47.2407	63.84	West	26398
1200	Castle Rock	16		0.145507	76.0983	0.000278223	51.4942	63.84	West	26415
1200	Castle Rock	16		0.155601	109.736	0.000220636	47.1286	63.84	West	26414
1200	Castle Rock	16		0.123328	34.3123	0.000443275	61.5218	63.84	West	26421
1200	Castle Rock	16		0.18093	81.9632	0.000399395	59.1202	63.84	West	26443
1200	Castle Rock	17		0.125943	86.148	0.000184121	43.9814	63.84	West	19190
1200	Castle Rock	17		0.185199	81.5209	0.000420735	60.3075	63.84	West	26450
1200	Castle Rock	18	Rhamnus goldiana	0.169025	44.8683	0.00063674	70.6502	63.84	West	8223
1200	Castle Rock	18	Rhamnus goldiana	0.211966	121.811	0.000368846	57.3502	63.84	West	19191
1200	Castle Rock	22		0.051503	41.286	6.42484e-05	29.4173	63.84	West	26477
1200	Castle Rock	24		0.140571	41.0284	0.000481623	63.503	63.84	West	26489
1200	Castle Rock	29		0.046383	40.5355	5.30741e-05	27.3467	63.84	West	19776
1200	Castle Rock	29		0.131115	50.6196	0.000339614	55.5695	63.84	West	19818
1200	Castle Rock	30		0.10174	8.24791	0.00125499	91.5546	63.84	West
1200	Castle Rock	30		0.078118	7.75496	0.000786905	76.6024	63.84	West	19830
1200	Castle Rock	31		0.142347	44.7669	0.000452626	62.0144	63.84	West	19783
1200	Castle Rock	35		0.15	47.8413	0.000470305	62.9287	63.84	West	22452
1200	Castle Rock	35		0.156781	53.032	0.000463499	62.5793	63.84	West	58410
1200	Castle Rock	35		0.143254	42.3117	0.000485013	63.6733	63.84	West	58405
1200	Castle Rock	35		0.156731	29.1317	0.000843225	78.6521	63.84	West
1200	Castle Rock	36		0.245856	62.9522	0.000960175	82.6529	63.84	West	19790
1200	Castle Rock	37		0.093695	45.6818	0.000192172	44.7064	63.84	West	19787
1200	Castle Rock	42		0.169122	36.7275	0.000778769	76.2989	63.84	West	26655
1200	Castle Rock	42		0.253799	61.4646	0.00104798	85.4625	63.84	West	19788
1200	Castle Rock	42		0.2038	48.1713	0.000862224	79.3244	63.84	West	26656
1200	Castle Rock	42		0.161839	78.5219	0.000333561	55.1891	63.84	West	58407
1200	Castle Rock	43		0.198287	68.9516	0.000570222	67.7343	63.84	West	19789
1200	Castle Rock	43		0.173009	40.0829	0.000746756	75.0852	63.84	West	26660
1200	Castle Rock	43		0.188781	33.8545	0.00105269	85.6089	63.84	West	26659
1200	Castle Rock	43		0.149969	70.1188	0.000320751	54.3696	63.84	West	30445
1200	Castle Rock	43		0.241477	65.527	0.00088988	80.2869	63.84	West	26661
1200	Castle Rock	43		0.118467	62.4408	0.000224764	47.4635	63.84	West	58411
1200	Castle Rock	52		0.12766	83.1609	0.00019597	45.0419	63.84	West	19793
1200	Castle Rock	54		0.135595	56.8728	0.000323283	54.5331	63.84	West	58408
1200	Castle Rock	54		0.081496	42.8062	0.000155155	41.1977	63.84	West	19801
1200	Castle Rock	55		0.130158	23.278	0.000727773	74.3502	63.84	West	19807
1200	Castle Rock	58		0.15052	11.6674	0.00194185	108.168	63.84	West	19803
1200	Castle Rock	58		0.169639	22.3597	0.00128702	92.4404	63.84	West	27582
1200	Castle Rock	58		0.156805	10.2608	0.00239628	117.215	63.84	West	58409
1200	Castle Rock	59		0.139819	48.0861	0.000406549	59.5225	63.84	West	19838
1200	Castle Rock	65		0.111532	22.2779	0.000558372	67.1931	63.84	West	19809
1200	Castle Rock	68		0.079012	16.9436	0.000368452	57.3268	63.84	West	19814
1200	Castle Rock	72		0.183995	54.4429	0.000621829	70.0136	63.84	West	19824
1200	Castle Rock	75		0.096477	51.8034	0.000179676	43.5728	63.84	West	19819
1200	Castle Rock	80		0.151074	120.461	0.000189467	44.4649	63.84	West	19826
1200	Castle Rock	84		0.126784	18.9268	0.00084928	78.8674	63.84	West	19827
1200	Castle Rock	87		0.125104	51.5953	0.000303342	53.2228	63.84	West	19840
1200	Castle Rock	87		0.038761	57.3144	2.62136e-05	20.887	63.84	West	7878
1200	Castle Rock	92		0.178361	71.406	0.000445518	61.6405	63.84	West	19835
1200	Castle Rock	116		0.159873	126.134	0.000202636	45.6211	63.84	West	19842
1200	Castle Rock	116		0.160628	83.5881	0.000308673	53.5782	63.84	West
1200	Castle Rock	123		0.047309	8.63326	0.000259246	50.1231	63.84	West	24364
1200	Castle Rock	123		0.06151	6.75534	0.000560072	67.2712	63.84	West	24364
1200	Castle Rock	Unidentified		0.110184	26.962	0.000450282	61.8915	63.84	West
1200	Castle Rock	Unidentified		0.10553	10.2547	0.00108599	86.6335	63.84	West
1200	Castle Rock	Unidentified		0.125205	26.656	0.000588095	68.5376	63.84	West
1200	Castle Rock	Unidentified		0.142371	18.546	0.00109293	86.8445	63.84	West
1200	Castle Rock	Unidentified		0.189422	14.2894	0.00251101	119.328	63.84	West
1200	Castle Rock	Unidentified		0.20189	73.5827	0.000553929	66.9884	63.84	West	9722
1200	Castle Rock	Unidentified		0.154167	14.1236	0.00168282	102.411	63.84	West
1200	Castle Rock	Unidentified		0.129815	19.1433	0.000880305	79.9558	63.84	West
1200	Castle Rock	Unidentified		0.180954	45.2686	0.000723335	74.1767	63.84	West
1200	Castle Rock	Unidentified		0.090414	42.7491	0.000191225	44.6221	63.84	West
1200	Castle Rock	Unidentified		0.100988	34.186	0.000298326	52.885	63.84	West
1200	Castle Rock	Unidentified		0.1578	32.8829	0.000757257	75.4868	63.84	West
1200	Castle Rock	Unidentified		0.067263	14.9361	0.000302912	53.194	63.84	West
1200	Castle Rock	Unidentified		0.141768	19.9668	0.00100658	84.1565	63.84	West	58406
1200	Castle Rock	Unidentified		0.193548	79.0098	0.000474129	63.1237	63.84	West
1200	Castle Rock	Unidentified		0.179651	50.9603	0.000633326	70.5053	63.84	West
1204	Scotty's Palm	13		0.19349	52.7263	0.000710051	73.6534	65.9	West
1204	Scotty's Palm	18	Rhamnus goldiana	0.185897	55.8224	0.000619066	69.8946	65.9	West	EPI.34507
1204	Scotty's Palm	18	Rhamnus goldiana	0.102369	16.8008	0.000623744	70.0959	65.9	West	EPI.57645
1204	Scotty's Palm	18	Rhamnus goldiana	0.20935	142.526	0.000307505	53.5007	65.9	West
1204	Scotty's Palm	18	Rhamnus goldiana	0.190651	55.5328	0.000654529	71.3978	65.9	West	EPI.34507
1204	Scotty's Palm	46		0.084509	6.06828	0.0011769	89.3353	65.9	West
1204	Scotty's Palm	124	aff Castanea	0.10495	10.0365	0.00109744	86.9812	65.9	West
1204	Scotty's Palm	124	aff Castanea	0.085618	28.5371	0.000256874	49.9474	65.9	West
1204	Scotty's Palm	124	aff Castanea	0.217391	185.757	0.000254412	49.764	65.9	West
1204	Scotty's Palm	124	aff Castanea	0.479138	167.593	0.00136983	94.6687	65.9	West
1204	Scotty's Palm	390		0.163749	43.9501	0.000610095	69.5059	65.9	West
1204	Scotty's Palm	396		0.04816	3.67915	0.000630413	70.3812	65.9	West
1204	Scotty's Palm	396		0.096669	22.3373	0.000418354	60.1769	65.9	West
1204	Scotty's Palm	396		0.044309	1.66908	0.00117627	89.317	65.9	West
1204	Scotty's Palm	396		0.055	16.2007	0.000186721	44.2176	65.9	West
1204	Scotty's Palm	396		0.108541	52.0053	0.000226537	47.6062	65.9	West
1204	Scotty's Palm	396		0.118643	52.8482	0.000266351	50.6435	65.9	West
1204	Scotty's Palm	396		0.087998	32.0922	0.000241294	48.7677	65.9	West
1204	Scotty's Palm	396		0.065946	8.99827	0.000483301	63.5874	65.9	West
1204	Scotty's Palm	396		0.133807	45.3405	0.000394885	58.8643	65.9	West
1204	Scotty's Palm	396		0.044812	7.98177	0.000251588	49.5522	65.9	West
1204	Scotty's Palm	396		0.083811	6.39881	0.00109775	86.9906	65.9	West
1204	Scotty's Palm	396		0.122012	9.36078	0.00159035	100.224	65.9	West
1204	Scotty's Palm	396		0.100254	4.55123	0.00220838	113.615	65.9	West
1204	Scotty's Palm	396		0.1201	4.57636	0.00315185	130.152	65.9	West
1204	Scotty's Palm	396		0.081276	6.35947	0.00103873	85.1735	65.9	West
1204	Scotty's Palm	396		0.108676	24.8393	0.000475476	63.1921	65.9	West
1204	Scotty's Palm	507	Ficus planicostata	0.186475	57.5542	0.000604177	69.2476	65.9	West
1204	Scotty's Palm	901		0.063475	13.0288	0.000309243	53.616	65.9	West
1204	Scotty's Palm	901		0.10124	10.1959	0.00100526	84.1143	65.9	West
1204	Scotty's Palm	901		0.099154	17.7558	0.000553706	66.9781	65.9	West
1204	Scotty's Palm	901		0.068609	9.96375	0.000472432	63.0373	65.9	West
1204	Scotty's Palm	908		0.140057	30.2077	0.000649369	71.1823	65.9	West
1204	Scotty's Palm	908		0.201976	60.7711	0.000671278	72.0903	65.9	West
1204	Scotty's Palm	909		0.14129	17.3836	0.00114837	88.5017	65.9	West
1204	Scotty's Palm	909		0.153591	39.8959	0.000591294	68.6798	65.9	West
1204	Scotty's Palm	912		0.148439	32.8034	0.000671702	72.1077	65.9	West
1204	Scotty's Palm	912		0.083622	5.69627	0.00122758	90.7857	65.9	West
1204	Scotty's Palm	912		0.227843	88.0482	0.000589591	68.6042	65.9	West
1204	Scotty's Palm	912		0.223954	37.6506	0.00133213	93.6648	65.9	West
1204	Scotty's Palm	912		0.160012	33.2089	0.000770993	76.007	65.9	West
1204	Scotty's Palm	912		0.119657	17.4663	0.000819739	77.808	65.9	West
1204	Scotty's Palm	912		0.247846	77.163	0.000796076	76.9422	65.9	West
1204	Scotty's Palm	912		0.10327	11.0476	0.000965343	82.8225	65.9	West
1204	Scotty's Palm	912		0.170136	56.6619	0.00051086	64.9488	65.9	West
1204	Scotty's Palm	912		0.223131	15.7232	0.00316649	130.383	65.9	West
1204	Scotty's Palm	912		0.130882	31.7215	0.000540016	66.3406	65.9	West
1204	Scotty's Palm	912		0.077254	13.3667	0.000446497	61.6923	65.9	West
1204	Scotty's Palm	912		0.09612	14.0124	0.000659347	71.5981	65.9	West
1204	Scotty's Palm	912		0.297768	42.2161	0.00210029	111.458	65.9	West
1204	Scotty's Palm	912		0.289484	45.069	0.00185939	106.39	65.9	West
1204	Scotty's Palm	912		0.100212	16.3493	0.000614243	69.6861	65.9	West
1204	Scotty's Palm	912		0.231099	21.7268	0.0024581	118.361	65.9	West
1204	Scotty's Palm	912		0.129882	22.3814	0.000753722	75.352	65.9	West
1204	Scotty's Palm	912		0.122406	19.1417	0.000782754	76.4478	65.9	West	EPI.57701
1204	Scotty's Palm	918		0.120461	25.2979	0.0005736	67.8873	65.9	West
1204	Scotty's Palm	926		0.148551	21.8251	0.0010111	84.3008	65.9	West
1204	Scotty's Palm	926		0.156843	36.2037	0.00067948	72.4255	65.9	West
1204	Scotty's Palm	926		0.120234	41.4211	0.000349006	56.1516	65.9	West
1204	Scotty's Palm	943		0.019038	0.330831	0.00109556	86.9243	65.9	West
1204	Scotty's Palm	943		0.020874	0.368422	0.00118268	89.5024	65.9	West
1204	Scotty's Palm	946		0.109737	29.1092	0.000413691	59.9198	65.9	West
1204	Scotty's Palm	948		0.139389	27.7258	0.000700767	73.284	65.9	West
1204	Scotty's Palm	948		0.086826	28.0493	0.000268768	50.8186	65.9	West
1204	Scotty's Palm	948		0.039662	7.60358	0.000206886	45.9843	65.9	West
1204	Scotty's Palm	950		0.251683	51.2945	0.00123492	90.9925	65.9	West
1204	Scotty's Palm	950		0.196876	52.0969	0.000744001	74.9793	65.9	West
1204	Scotty's Palm	951		0.161145	34.4127	0.000754596	75.3854	65.9	West
1204	Scotty's Palm	951		0.153954	42.9314	0.000552086	66.9031	65.9	West
1204	Scotty's Palm	951		0.151786	47.2144	0.000487965	63.8211	65.9	West
1204	Scotty's Palm	954		0.16155	59.3644	0.000439631	61.3281	65.9	West
1204	Scotty's Palm	955		0.250496	59.6671	0.00105164	85.5762	65.9	West
1204	Scotty's Palm	955		0.069488	12.0507	0.000400689	59.1933	65.9	West
1204	Scotty's Palm	955		0.260349	58.6543	0.00115561	88.7144	65.9	West
1204	Scotty's Palm	955		0.412742	129.331	0.00131721	93.2627	65.9	West
1204	Scotty's Palm	955		0.352309	120.062	0.00103381	85.019	65.9	West
1204	Scotty's Palm	963		0.081056	34.5632	0.000190089	44.5206	65.9	West
1204	Scotty's Palm	968		0.117907	30.844	0.000450721	61.9146	65.9	West
1204	Scotty's Palm	SP31		0.236159	26.2339	0.00212592	111.975	65.9	West
1204	Scotty's Palm	SP6		0.275421	25.6573	0.00295654	127.01	65.9	West
1204	Scotty's Palm	Unidentified		0.15177	15.4371	0.00149213	97.8124	65.9	West
1694	I-70 Underpass	4	Platanites marginata	0.152377	10.2999	0.00225427	114.511	66.1	K	56599
1694	I-70 Underpass	4	Platanites marginata	0.071149	13.8879	0.000364503	57.0913	66.1	K	56722
1694	I-70 Underpass	4	Platanites marginata	0.089	7.737	0.00102378	84.7031	66.1	K	56642
1694	I-70 Underpass	I70 19.1		0.109989	7.98183	0.00151564	98.3983	66.1	K	56630
1694	I-70 Underpass	I70 19.1		0.09215	6.41244	0.00132424	93.4526	66.1	K	56627
1694	I-70 Underpass	I70 19.1		0.084611	15.4845	0.000462335	62.5192	66.1	K	56629
1694	I-70 Underpass	I70 19.1		0.095297	11.9896	0.000757449	75.4941	66.1	K	56628
1694	I-70 Underpass	I70 22.1		0.156841	17.9389	0.00137127	94.7068	66.1	K	56625
1694	I-70 Underpass	I70 22.3		0.119966	14.4944	0.000992925	83.7186	66.1	K	56626
1694	I-70 Underpass	I70 24.1		0.098105	12.7186	0.000756731	75.4668	66.1	K	56611
1694	I-70 Underpass	I70 24.1		0.108585	30.8413	0.000382302	58.1406	66.1	K	56641
1694	I-70 Underpass	I70 35.1		0.249411	47.604	0.00130674	92.9787	66.1	K	56597
1694	I-70 Underpass	I70 35.1		0.144129	15.622	0.00132974	93.6006	66.1	K	56709
1694	I-70 Underpass	I70 35.1		0.187569	22.5911	0.00155735	99.424	66.1	K	56708
1694	I-70 Underpass	I70 35.1		0.176909	22.672	0.00138041	94.9475	66.1	K	56755
1694	I-70 Underpass	I70 35.1		0.135515	18.9911	0.000966995	82.8766	66.1	K	56764
1694	I-70 Underpass	I70 35.1		0.190554	49.3988	0.000735054	74.6335	66.1	K	56770
1694	I-70 Underpass	I70 35.1		0.169224	24.6597	0.00116128	88.8803	66.1	K	56775
1694	I-70 Underpass	I70 35.1		0.212034	24.2665	0.0018527	106.243	66.1	K	56774
1694	I-70 Underpass	I70 35.1		0.104338	25.2572	0.000431023	60.8666	66.1	K	56790
1694	I-70 Underpass	I70 35.1		0.087015	20.9788	0.000360917	56.8761	66.1	K	56787
1694	I-70 Underpass	I70 35.1		0.242786	38.0095	0.0015508	99.264	66.1	K	56788
1694	I-70 Underpass	I70 35.1		0.273783	148.822	0.000503671	64.5982	66.1	K	56791
1694	I-70 Underpass	Unidentified		0.120285	22.1065	0.000654491	71.3962	66.1	K	56887
1694	I-70 Underpass	Unidentified		0.168951	24.4994	0.00116511	88.9922	66.1	K	56866
2124	Lyco Luck	CSS 150		0.061691	26.1118	0.00014575	40.2252	66.25	K	23300
2124	Lyco Luck	CSS 196		0.144535	34.8007	0.000600285	69.0769	66.25	K	23306
2124	Lyco Luck	CSS 74	cf. "Zizyphus" sp	0.177874	46.1451	0.000685645	72.6758	66.25	K	34323
2124	Lyco Luck	CSS 74	cf. "Zizyphus" sp	0.226831	27.3963	0.00187807	106.797	66.25	K	52127
2124	Lyco Luck	CSS 78	"Zizyphus" big teeth	0.161039	87.9903	0.000294732	52.6407	66.25	K	58141
2124	Lyco Luck	CSS 93	Marmarthia personii	0.09732	27.3238	0.000346627	56.0051	66.25	K	58142
2124	Lyco Luck	CSS 93	Marmarthia personii	0.12401	74.4527	0.000206554	45.956	66.25	K	23288
2124	Lyco Luck	CSS 93	Marmarthia personii	0.159553	44.5174	0.000571848	67.808	66.25	K	23288b
2125	Luxury Apartments	802		0.122257	25.8126	0.000579049	68.133	68.1	Laramie	57904
2125	Luxury Apartments	829	"Myrica" torreyi	0.073308	8.96306	0.000599579	69.0458	68.1	Laramie	47185
2125	Luxury Apartments	829	"Myrica" torreyi	0.060979	3.37241	0.00110261	87.1374	68.1	Laramie	47183
2125	Luxury Apartments	829	"Myrica" torreyi	0.072801	7.77457	0.000681708	72.5161	68.1	Laramie	47181
2125	Luxury Apartments	829	"Myrica" torreyi	0.065095	8.71976	0.000485949	63.7203	68.1	Laramie	47173
2125	Luxury Apartments	829	"Myrica" torreyi	0.057669	5.12289	0.000649187	71.1746	68.1	Laramie	57905
2125	Luxury Apartments	829	"Myrica" torreyi	0.115996	8.12486	0.00165604	101.785	68.1	Laramie	57906
2125	Luxury Apartments	867	Marmarthia personii	0.08985	8.71381	0.000926464	81.5321	68.1	Laramie	47174
2125	Luxury Apartments	867	Marmarthia personii	0.079987	8.08848	0.000790992	76.7541	68.1	Laramie	57907
2125	Luxury Apartments	867	Marmarthia personii	0.137513	17.1235	0.00110432	87.1891	68.1	Laramie	57908
2125	Luxury Apartments	867	Marmarthia personii	0.136998	15.5959	0.00120342	90.0989	68.1	Laramie	57910
2125	Luxury Apartments	869		0.073224	19.8205	0.000270516	50.9445	68.1	Laramie	52826
2125	Luxury Apartments	LA73		0.073382	10.5706	0.000509424	64.879	68.1	Laramie	24737
2125	Luxury Apartments	LA73		0.090967	7.63583	0.00108371	86.5638	68.1	Laramie	24737
2125	Luxury Apartments	Unidentified		0.13492	16.4729	0.00110505	87.2112	68.1	Laramie	47165
2125	Luxury Apartments	Unidentified		0.158148	49.8111	0.000502113	64.5218	68.1	Laramie	57909
2131	Rain Magnet	CSS 155		0.165439	21.2289	0.00128928	92.5024	65.99	Central	27132
2131	Rain Magnet	CSS 2	Rhamnus goldiana	0.07983	7.08748	0.000899167	80.6059	65.99	Central	27128
2131	Rain Magnet	CSS 76	Platanites marginata	0.108275	49.7552	0.000235623	48.3267	65.99	Central	27025
2131	Rain Magnet	CSS 76	Platanites marginata	0.090699	6.53827	0.00125818	91.6435	65.99	Central	27057
2131	Rain Magnet	CSS 76	Platanites marginata	0.159875	35.5234	0.000719526	74.0273	65.99	Central	27059
2131	Rain Magnet	CSS 76	Platanites marginata	0.106361	43.5636	0.000259681	50.1552	65.99	Central	23281
2131	Rain Magnet	CSS 85		0.129193	20.8737	0.000799612	77.0726	65.99	Central	26989
2131	Rain Magnet	CSS 85		0.037773	8.94525	0.000159504	41.635	65.99	Central	27123
2131	Rain Magnet	CSS 91	"Zizyphus" fibrillosus	0.119128	12.3672	0.00114751	88.4764	65.99	Central	27029
2131	Rain Magnet	CSS 91	"Zizyphus" fibrillosus	0.067325	14.5231	0.000312099	53.8046	65.99	Central	26815
2131	Rain Magnet	CSS 91	"Zizyphus" fibrillosus	0.252562	58.7052	0.00108657	86.6512	65.99	Central	26817
2131	Rain Magnet	CSS 91	"Zizyphus" fibrillosus	0.121119	18.4857	0.000793578	76.8499	65.99	Central	26832
2132	Bambi Meets McPhee	CSS 101		0.07503	113.818	4.94605e-05	26.6199	65.9493	Central	34302
2132	Bambi Meets McPhee	CSS 101		0.085434	114.234	6.3895e-05	29.3554	65.9493	Central	23289
2132	Bambi Meets McPhee	CSS 116		0.054201	17.1338	0.00017146	42.8006	65.9493	Central	58091
2132	Bambi Meets McPhee	CSS 116		0.131611	21.0358	0.000823429	77.9416	65.9493	Central	EPI.58092
2132	Bambi Meets McPhee	CSS 116		0.102399	19.3874	0.000540844	66.3794	65.9493	Central	34301
2132	Bambi Meets McPhee	CSS 120		0.122598	25.6079	0.000586939	68.4861	65.9493	Central	58089
2132	Bambi Meets McPhee	CSS 120		0.075578	31.4725	0.000181493	43.7405	65.9493	Central	58090
2132	Bambi Meets McPhee	CSS 121		0.048032	15.1335	0.000152448	40.9216	65.9493	Central	23280
2132	Bambi Meets McPhee	CSS 2	Rhamnus goldiana	0.155771	61.0243	0.000397622	59.0198	65.9493	Central	23304
2132	Bambi Meets McPhee	CSS 2	Rhamnus goldiana	0.065561	8.81223	0.000487759	63.8108	65.9493	Central	58093
2132	Bambi Meets McPhee	CSS 2	Rhamnus goldiana	0.030113	4.06482	0.000223083	47.3276	65.9493	Central	58094
2132	Bambi Meets McPhee	CSS 2	Rhamnus goldiana	0.052754	15.5314	0.000179185	43.5272	65.9493	Central	58095
2132	Bambi Meets McPhee	CSS 2	Rhamnus goldiana	0.040221	3.18632	0.000507712	64.7956	65.9493	Central	58096
2132	Bambi Meets McPhee	CSS 2	Rhamnus goldiana	0.060875	15.9552	0.000232261	48.0621	65.9493	Central	EPI.58092
2132	Bambi Meets McPhee	CSS 2	Rhamnus goldiana	0.071748	19.9185	0.000258442	50.0637	65.9493	Central	28345
2132	Bambi Meets McPhee	CSS 2	Rhamnus goldiana	0.089445	17.2688	0.000463288	62.5684	65.9493	Central	EPI.58092
2132	Bambi Meets McPhee	CSS 2	Rhamnus goldiana	0.099478	27.3176	0.000362253	56.9564	65.9493	Central	EPI.58098
2132	Bambi Meets McPhee	CSS 2	Rhamnus goldiana	0.058736	22.3452	0.000154392	41.1201	65.9493	Central	34303
2132	Bambi Meets McPhee	CSS 78	"Zizyphus" big teeth	0.128126	67.6185	0.000242778	48.8821	65.9493	Central	58099
2132	Bambi Meets McPhee	CSS 92	cf Ficus planicostata	0.176206	66.3322	0.000468077	62.8147	65.9493	Central	58100
2132	Bambi Meets McPhee	CSS 92	cf Ficus planicostata	0.164438	77.1194	0.000350623	56.2509	65.9493	Central	EPI.58098
2132	Bambi Meets McPhee	CSS 95	Ficus planicostata	0.077302	55.5415	0.000107588	35.8207	65.9493	Central	58102
2132	Bambi Meets McPhee	CSS 95	Ficus planicostata	0.268179	58.4015	0.00123148	90.8955	65.9493	Central	58101
2132	Bambi Meets McPhee	CSS 95	Ficus planicostata	0.081384	78.756	8.40997e-05	32.604	65.9493	Central	EPI.58219
2133	Kristianity	CSS 106		0.087491	10.6577	0.00071823	73.9763	66.1453	K	57582
2133	Kristianity	CSS 125		0.068449	21.8013	0.000214908	46.6574	66.1453	K	57440
2133	Kristianity	CSS 125		0.032661	5.43607	0.000196234	45.065	66.1453	K	57601
2133	Kristianity	CSS 125		0.091973	12.4451	0.000679708	72.4348	66.1453	K	57440
2133	Kristianity	CSS 125		0.074088	15.4294	0.000355752	56.5637	66.1453	K	23922
2133	Kristianity	CSS 125		0.079784	21.4022	0.000297422	52.8237	66.1453	K	23926
2133	Kristianity	CSS 125		0.082593	4.05866	0.00168075	102.363	66.1453	K	23928
2133	Kristianity	CSS 125		0.041659	5.91708	0.000293299	52.5427	66.1453	K	23930
2133	Kristianity	CSS 125		0.053189	24.4989	0.000115477	36.8022	66.1453	K	23939
2133	Kristianity	CSS 125		0.050004	6.9042	0.000362157	56.9506	66.1453	K	23940
2133	Kristianity	CSS 125		0.066409	21.1037	0.000208975	46.1611	66.1453	K	23942
2133	Kristianity	CSS 125		0.063165	7.27128	0.000548709	66.7465	66.1453	K	23924
2133	Kristianity	CSS 125		0.084257	9.86814	0.00071941	74.0227	66.1453	K	23924
2133	Kristianity	CSS 125		0.069627	29.9466	0.000161885	41.8714	66.1453	K	23941
2133	Kristianity	CSS 128		0.10454	12.108	0.000902595	80.7232	66.1453	K	57409
2133	Kristianity	CSS 140		0.163101	29.3418	0.000906622	80.8606	66.1453	K	57498
2133	Kristianity	CSS 156		0.219838	60.0035	0.000805432	77.2864	66.1453	K	57414
2133	Kristianity	CSS 156		0.204018	71.3414	0.000583439	68.3298	66.1453	K	57413
2133	Kristianity	CSS 206		0.279114	36.6277	0.00212693	111.996	66.1453	K	34370
2133	Kristianity	CSS 209		0.078379	32.5369	0.000188809	44.4059	66.1453	K	34371
2133	Kristianity	CSS 209		0.11779	27.3999	0.000506369	64.7301	66.1453	K	50347
2133	Kristianity	CSS 74	cf. "Zizyphus" sp	0.218585	37.617	0.00127015	91.9757	66.1453	K	23833
2133	Kristianity	CSS 95	Ficus planicostata	0.247158	39.7863	0.00153538	98.8859	66.1453	K	57452
2133	Kristianity	CSS 95	Ficus planicostata	0.192936	45.5916	0.000816473	77.6894	66.1453	K	23824
2133	Kristianity	CSS 95	Ficus planicostata	0.136113	12.9663	0.00142884	96.2064	66.1453	K	57435
2165	So Many Diggers Lower	CSS 115		0.179315	25.8134	0.00124563	91.2931	66.5447	K	52293
2166	So Many Diggers Upper	CSS 115		0.127089	23.4247	0.000689512	72.8321	66.5389	K	58197
2166	So Many Diggers Upper	CSS 115		0.127989	25.4246	0.000644305	70.9697	66.5389	K	58198
2166	So Many Diggers Upper	CSS 115		0.114749	21.2084	0.000620854	69.9716	66.5389	K	58197
2166	So Many Diggers Upper	CSS 138		0.168623	12.7953	0.00222221	113.886	66.5389	K	58203
2166	So Many Diggers Upper	CSS 151		0.171883	32.1576	0.000918717	81.271	66.5389	K	58199
2166	So Many Diggers Upper	CSS 173		0.162504	12.7259	0.00207511	110.946	66.5389	K	58200
2166	So Many Diggers Upper	CSS 173		0.072622	8.14145	0.00064779	71.1161	66.5389	K	58201
2166	So Many Diggers Upper	CSS 173		0.110849	11.576	0.00106146	85.8806	66.5389	K	58201
2166	So Many Diggers Upper	CSS 174		0.105623	11.8654	0.000940228	81.9927	66.5389	K	58202
2166	So Many Diggers Upper	CSS 174		0.140137	11.1145	0.00176692	104.337	66.5389	K	58196
2166	So Many Diggers Upper	CSS 74	cf. "Zizyphus" sp	0.192553	29.4614	0.00125848	91.6519	66.5389	K
2167	Trees and Leaves	CSS 170		0.234431	29.7972	0.0018444	106.061	66.5504	K	58186
2167	Trees and Leaves	CSS 198		0.191947	69.0839	0.000533318	66.025	66.5504	K	58183
2167	Trees and Leaves	CSS 198		0.104173	4.72355	0.00229743	115.344	66.5504	K	58184
2167	Trees and Leaves	CSS 75	Platanites raynoldsii	0.120055	28.4612	0.000506417	64.7325	66.5504	K
2167	Trees and Leaves	CSS 84	"Myrica" torreyi	0.084293	4.48965	0.0015826	100.037	66.5504	K	58181
2167	Trees and Leaves	CSS 84	"Myrica" torreyi	0.124911	12.6984	0.00122871	90.8176	66.5504	K	34532
2167	Trees and Leaves	CSS 84	"Myrica" torreyi	0.134037	7.62498	0.00235619	116.462	66.5504	K	58182
2167	Trees and Leaves	Unidentified		0.203153	33.3265	0.00123839	91.0902	66.5504	K	58185
2167	Trees and Leaves	Unidentified		0.21846	46.0216	0.00103701	85.1195	66.5504	K	58187
2174	Upper Kristianity	CSS 107		0.045131	4.84363	0.000420512	60.2953	66.137	K	23730
2174	Upper Kristianity	CSS 109		0.074565	11.1141	0.000500259	64.4306	66.137	K	23759
2174	Upper Kristianity	CSS 115		0.096673	41.3718	0.000225894	47.5545	66.137	K	34372
2174	Upper Kristianity	CSS 125		0.096916	66.807	0.000140595	39.6757	66.137	K	23731
2174	Upper Kristianity	CSS 125		0.047499	15.8058	0.000142743	39.9061	66.137	K	23891
2174	Upper Kristianity	CSS 133		0.082551	13.4659	0.000506067	64.7154	66.137	K	23740
2174	Upper Kristianity	CSS 140		0.166658	15.1264	0.00183619	105.881	66.137	K	23849
2174	Upper Kristianity	CSS 144		0.113723	15.8742	0.000814715	77.6255	66.137	K	23750
2174	Upper Kristianity	CSS 150		0.085249	29.4225	0.000247001	49.2052	66.137	K	23752
2174	Upper Kristianity	CSS 227		0.087161	9.15223	0.000830075	78.1813	66.137	K	23917
2174	Upper Kristianity	CSS 91	"Zizyphus" fibrillosus	0.172813	17.2638	0.00172988	103.496	66.137	K	23849
2174	Upper Kristianity	CSS 95	Ficus planicostata	0.225068	66.8363	0.000757906	75.5115	66.137	K
2177	Baptist Road	144	Populus nebrascensis	0.174499	38.5584	0.000789708	76.7065	65.91	West	28003
2177	Baptist Road	144	Populus nebrascensis	0.101432	9.74053	0.00105625	85.7194	65.91	West	28004
2177	Baptist Road	144	Populus nebrascensis	0.086515	7.44164	0.00100581	84.1319	65.91	West	EPI.35429
2177	Baptist Road	144	Populus nebrascensis	0.150608	38.4749	0.000589547	68.6022	65.91	West	58301
2177	Baptist Road	396		0.075702	67.6797	8.46752e-05	32.6891	65.91	West	27710
2177	Baptist Road	396		0.099693	27.6315	0.000359687	56.802	65.91	West	53391
2177	Baptist Road	396		0.085687	33.1923	0.000221204	47.1749	65.91	West	57173
2177	Baptist Road	396		0.061369	9.20607	0.000409095	59.6646	65.91	West	EPI.35429
2177	Baptist Road	396		0.034102	18.5915	6.25525e-05	29.1183	65.91	West	EPI.57361
2177	Baptist Road	396		0.05952	14.7278	0.00024054	48.7095	65.91	West	EPI.27714
2177	Baptist Road	396		0.091556	41.2105	0.000203407	45.6873	65.91	West	EPI.27714
2177	Baptist Road	396		0.057554	17.7521	0.000186595	44.2063	65.91	West	EPI.53382
2177	Baptist Road	396		0.052891	32.2795	8.66637e-05	32.9802	65.91	West	53387
2177	Baptist Road	396		0.056532	2.91547	0.00109618	86.943	65.91	West	53411
2177	Baptist Road	396		0.027343	4.19344	0.000178288	43.4439	65.91	West	53410
2177	Baptist Road	396		0.0726	10.1947	0.000517008	65.2463	65.91	West	53412
2177	Baptist Road	396		0.072324	12.3282	0.000424292	60.5017	65.91	West	EPI.53397
2177	Baptist Road	396		0.03749	11.5157	0.000122051	37.5888	65.91	West	53404
2177	Baptist Road	507	Ficus planicostata	0.150544	65.2185	0.000347501	56.059	65.91	West	27553
2177	Baptist Road	507	Ficus planicostata	0.161951	34.2385	0.000766042	75.8201	65.91	West	27703
2177	Baptist Road	507	Ficus planicostata	0.035179	56.8961	2.17513e-05	19.45	65.91	West	58191
2177	Baptist Road	507	Ficus planicostata	0.10326	35.4735	0.00030058	53.0372	65.91	West	EPI.57287
2177	Baptist Road	927		0.091386	9.99819	0.000835291	78.3686	65.91	West	EPI.57286
2177	Baptist Road	BR 14.1		0.142107	106.359	0.000189871	44.5011	65.91	West	27707
2177	Baptist Road	BR 14.1		0.091159	189.833	4.37751e-05	25.4067	65.91	West	27708
2177	Baptist Road	BR 14.1		0.094975	75.5377	0.000119414	37.2765	65.91	West	EPI.27714
2177	Baptist Road	BR 14.1		0.197709	78.6455	0.000497026	64.2712	65.91	West	50449
2177	Baptist Road	BR 14.1		0.121752	89.8996	0.00016489	42.1666	65.91	West	50447
2177	Baptist Road	BR 14.1		0.101357	112.324	9.14611e-05	33.6661	65.91	West	49980
2177	Baptist Road	BR 14.1		0.058746	28.3881	0.000121568	37.532	65.91	West	27702
2177	Baptist Road	BR 14.1		0.091526	37.3137	0.000224502	47.4423	65.91	West	50800
2177	Baptist Road	BR 14.1		0.100604	266.286	3.80087e-05	24.0722	65.91	West	57169
2177	Baptist Road	BR 14.2		0.201836	47.331	0.0008607	79.2708	65.91	West	27698
2177	Baptist Road	BR 15.2		0.082437	21.8783	0.000310621	53.7072	65.91	West	53696
2177	Baptist Road	BR 15.5		0.08921	63.15	0.000126024	38.0516	65.91	West	27706
2177	Baptist Road	BR 16.4		0.043946	13.377	0.000144371	40.0795	65.91	West	53403
2177	Baptist Road	BR 19.1		0.063241	14.3041	0.000279599	51.5913	65.91	West	EPI.53581
2177	Baptist Road	BR 19.1		0.096284	11.4379	0.000810515	77.4724	65.91	West	27709
2177	Baptist Road	BR 19.1		0.051843	22.311	0.000120465	37.4015	65.91	West	57163
2177	Baptist Road	BR 19.3		0.054382	169.13	1.74859e-05	17.894	65.91	West	53600
2177	Baptist Road	BR 19.3		0.099144	24.5831	0.000399849	59.1458	65.91	West	EPI.58302
2177	Baptist Road	BR 19.4		0.067105	24.545	0.000183462	43.9213	65.91	West	53717
2177	Baptist Road	BR 19.8		0.055227	10.0624	0.000303111	53.2073	65.91	West	58293
2177	Baptist Road	BR 22.1		0.061824	28.1311	0.000135871	39.1611	65.91	West	34429
2177	Baptist Road	BR 22.1		0.064641	7.37185	0.000566813	67.5793	65.91	West	58294
2177	Baptist Road	BR 24.3		0.128513	24.8958	0.000663388	71.7654	65.91	West	34344
2177	Baptist Road	BR 24.3		0.135008	23.0141	0.000792001	76.7915	65.91	West	58295
2177	Baptist Road	BR 29.3		0.145403	46.6785	0.000452929	62.0302	65.91	West	27699
2177	Baptist Road	BR 30.1		0.096263	14.1896	0.000653054	71.3363	65.91	West	58193
2177	Baptist Road	BR 30.1		0.119544	26.9719	0.00052984	65.8602	65.91	West	58296
2177	Baptist Road	BR 30.1		0.166136	24.9331	0.00110701	87.2702	65.91	West	58192
2177	Baptist Road	BR 30.3		0.057159	9.79942	0.000333402	55.179	65.91	West	EPI.27714
2177	Baptist Road	BR 30.3		0.133503	14.0976	0.00126426	91.8125	65.91	West	EPI.27714
2177	Baptist Road	BR 30.3		0.060237	3.8684	0.000937983	81.9178	65.91	West	58297
2177	Baptist Road	BR 30.3		0.09245	16.0602	0.000532185	65.9714	65.91	West	58298
2177	Baptist Road	BR 30.3		0.03835	14.1878	0.000103661	35.3155	65.91	West	58299
2177	Baptist Road	BR 30.3		0.136744	54.9654	0.000340195	55.6058	65.91	West	EPI.58302
2177	Baptist Road	BR 30.3		0.032803	11.5245	9.33692e-05	33.9327	65.91	West	58300
2177	Baptist Road	Unidentified		0.048718	4.9177	0.000482633	63.5538	65.91	West	26076
2302	Doughnut Feast	4	Platanites marginata	0.181872	27.6472	0.00119641	89.8981	68.64	Laramie	57925
2302	Doughnut Feast	4	Platanites marginata	0.203	20.594	0.00200102	109.415	68.64	Laramie	57924
2302	Doughnut Feast	4	Platanites marginata	0.262203	32.5737	0.00211061	111.667	68.64	Laramie	57803
2302	Doughnut Feast	4	Platanites marginata	0.181269	35.4836	0.000926019	81.5171	68.64	Laramie	57802
2302	Doughnut Feast	4	Platanites marginata	0.277054	37.7911	0.00203114	110.041	68.64	Laramie	57801
2302	Doughnut Feast	4	Platanites marginata	0.17611	21.8316	0.00142064	95.995	68.64	Laramie	57800
2302	Doughnut Feast	4	Platanites marginata	0.195724	43.1845	0.000887075	80.1901	68.64	Laramie	57800
2302	Doughnut Feast	4	Platanites marginata	0.182595	18.1384	0.00183814	105.924	68.64	Laramie	57832
2302	Doughnut Feast	4	Platanites marginata	0.208574	37.6039	0.00115688	88.7515	68.64	Laramie	57841
2302	Doughnut Feast	4	Platanites marginata	0.224198	49.2356	0.0010209	84.612	68.64	Laramie	57838
2302	Doughnut Feast	4	Platanites marginata	0.228639	51.2727	0.00101956	84.5696	68.64	Laramie	57839
2302	Doughnut Feast	4	Platanites marginata	0.215291	33.1536	0.00139805	95.409	68.64	Laramie	57840
2302	Doughnut Feast	4	Platanites marginata	0.090695	9.94229	0.000827333	78.0825	68.64	Laramie	57835
2302	Doughnut Feast	4	Platanites marginata	0.235116	16.5617	0.0033378	133.034	68.64	Laramie	57836
2302	Doughnut Feast	4	Platanites marginata	0.115	18.551	0.0007129	73.7661	68.64	Laramie	57837
2302	Doughnut Feast	4	Platanites marginata	0.065383	6.97689	0.000612729	69.6204	68.64	Laramie	57834
2302	Doughnut Feast	4	Platanites marginata	0.082303	8.83504	0.000766695	75.8448	68.64	Laramie	57833
2302	Doughnut Feast	4	Platanites marginata	0.226074	37.9084	0.00134824	94.0959	68.64	Laramie	57824
2302	Doughnut Feast	809		0.03332	5.66382	0.00019602	45.0463	68.64	Laramie	57819
2302	Doughnut Feast	827		0.083217	39.7465	0.000174231	43.0636	68.64	Laramie	23150
2302	Doughnut Feast	827		0.036	1.631	0.000794605	76.8878	68.64	Laramie	57821
2302	Doughnut Feast	827		0.073063	7.93425	0.000672805	72.1529	68.64	Laramie	57820
2302	Doughnut Feast	828		0.098993	19.2626	0.000508737	64.8456	68.64	Laramie
2302	Doughnut Feast	828		0.109267	23.8694	0.000500191	64.4273	68.64	Laramie	57842
2302	Doughnut Feast	828		0.075462	18.9841	0.000299963	52.9956	68.64	Laramie	57843
2302	Doughnut Feast	828		0.14482	31.0962	0.000674449	72.2202	68.64	Laramie	57822
2302	Doughnut Feast	846		0.137189	14.7535	0.00127569	92.1286	68.64	Laramie	23169
2302	Doughnut Feast	846		0.117068	19.6294	0.000698184	73.1807	68.64	Laramie	57827
2302	Doughnut Feast	846		0.130511	9.52194	0.00178883	104.829	68.64	Laramie	57826
2302	Doughnut Feast	846		0.118919	20.3725	0.000694158	73.0192	68.64	Laramie	57825
2302	Doughnut Feast	847		0.263756	115.445	0.000602601	69.1785	68.64	Laramie	23329
2302	Doughnut Feast	853	cf Dryophyllum tennessensis	0.059295	8.18207	0.000429707	60.7956	68.64	Laramie	23326
2302	Doughnut Feast	LA52		0.090385	19.5961	0.000416891	60.0964	68.64	Laramie	57830
2302	Doughnut Feast	LA52		0.077519	12.1868	0.000493091	64.0764	68.64	Laramie	57831
2302	Doughnut Feast	Unidentified		0.094658	7.73127	0.00115895	88.8122	68.64	Laramie	57829
2302	Doughnut Feast	Unidentified		0.080219	7.99288	0.000805102	77.2743	68.64	Laramie	57828
2311	Video Visions	4	Platanites marginata	0.078878	13.1549	0.000472959	63.0642	64.55	Central	58177
2311	Video Visions	4	Platanites marginata	0.14711	37.1386	0.000582718	68.2976	64.55	Central	58177
2311	Video Visions	4	Platanites marginata	0.044684	6.08606	0.000328071	54.8403	64.55	Central	58178
2311	Video Visions	4	Platanites marginata	0.099353	24.9555	0.000395544	58.9018	64.55	Central	58179
2311	Video Visions	4	Platanites marginata	0.114376	36.2388	0.00036099	56.8805	64.55	Central	58180
2311	Video Visions	20	Artocarpus lessigiana	0.16298	70.7593	0.000375392	57.7369	64.55	Central	58169
2311	Video Visions	167	Cornophyllum newberryi	0.181527	58.118	0.000566985	67.5872	64.55	Central	58170
2311	Video Visions	167	Cornophyllum newberryi	0.13756	38.1686	0.000495768	64.2091	64.55	Central	58171
2311	Video Visions	167	Cornophyllum newberryi	0.168486	81.5128	0.000348259	56.1056	64.55	Central	58172
2311	Video Visions	167	Cornophyllum newberryi	0.139756	20.4043	0.000957238	82.5562	64.55	Central	58173
2311	Video Visions	167	Cornophyllum newberryi	0.093531	17.4552	0.000501172	64.4755	64.55	Central	58174
2311	Video Visions	167	Cornophyllum newberryi	0.114446	12.3029	0.00106462	85.9782	64.55	Central	58175
2311	Video Visions	167	Cornophyllum newberryi	0.114502	30.3729	0.000431658	60.9009	64.55	Central	58176
2311	Video Visions	178	Platanites marginata	0.25904	97.1486	0.000690712	72.8805	64.55	Central	28012
2311	Video Visions	Video 28.1		0.200427	16.0761	0.0024988	119.106	64.55	Central	58177
2339	Sick of Sycamores	4	Platanites marginata	0.092902	47.5727	0.000181423	43.7341	63.84	West	24016
2339	Sick of Sycamores	4	Platanites marginata	0.163923	101.749	0.000264088	50.4787	63.84	West	24051
2339	Sick of Sycamores	4	Platanites marginata	0.135043	63.6805	0.000286377	52.0655	63.84	West	24010
2339	Sick of Sycamores	4	Platanites marginata	0.136847	46.658	0.00040137	59.2317	63.84	West	24056
2339	Sick of Sycamores	4	Platanites marginata	0.150843	40.8858	0.000556517	67.1078	63.84	West	24008
2339	Sick of Sycamores	4	Platanites marginata	0.144024	93.8066	0.000221124	47.1684	63.84	West	23997
2339	Sick of Sycamores	4	Platanites marginata	0.253875	172.028	0.000374664	57.6941	63.84	West	23975
2339	Sick of Sycamores	4	Platanites marginata	0.153755	124.241	0.00019028	44.5378	63.84	West	23991
2339	Sick of Sycamores	4	Platanites marginata	0.125875	79.9821	0.000198101	45.2283	63.84	West	23373
2339	Sick of Sycamores	535		0.152696	73.7339	0.000316219	54.0749	63.84	West	23350
2339	Sick of Sycamores	540		0.073749	23.6625	0.000229854	47.8712	63.84	West	24019
2339	Sick of Sycamores	540		0.106313	31.4423	0.000359467	56.7887	63.84	West	24026
2339	Sick of Sycamores	544		0.087861	51.953	0.000148587	40.5226	63.84	West	24025
2339	Sick of Sycamores	596	Platanites marginata	0.06652	16.8338	0.000262859	50.3888	63.84	West	24037
2339	Sick of Sycamores	596	Platanites marginata	0.091348	54.0521	0.000154378	41.1187	63.84	West	24053
2339	Sick of Sycamores	596	Platanites marginata	0.05852	20.5172	0.000166913	42.3634	63.84	West	24015
2339	Sick of Sycamores	596	Platanites marginata	0.10722	38.5529	0.000298191	52.8758	63.84	West	24013
2339	Sick of Sycamores	596	Platanites marginata	0.050693	23.3209	0.000110192	36.1494	63.84	West	24027
2339	Sick of Sycamores	596	Platanites marginata	0.081638	14.8301	0.000449408	61.8456	63.84	West	24027
2339	Sick of Sycamores	596	Platanites marginata	0.058801	12.7485	0.000271213	50.9947	63.84	West	24018
2339	Sick of Sycamores	606		0.126723	52.9183	0.000303462	53.2309	63.84	West	23784
2339	Sick of Sycamores	619		0.177171	30.9418	0.00101447	84.4079	63.84	West	23819
2339	Sick of Sycamores	620		0.284264	189.34	0.000426778	60.6369	63.84	West	23818
2359	Cold Coyote Canyon	4	Platanites marginata	0.0551	16.8439	0.000180244	43.6254	64.53	Central	25710
2359	Cold Coyote Canyon	4	Platanites marginata	0.038433	10.6221	0.000139059	39.5095	64.53	Central	57608
2359	Cold Coyote Canyon	178	Platanites marginata	0.084304	43.4915	0.000163415	42.0221	64.53	Central	25951
2359	Cold Coyote Canyon	415		0.089842	6.11577	0.0013198	93.3327	64.53	Central	27627
2359	Cold Coyote Canyon	415		0.105654	12.9657	0.000860944	79.2794	64.53	Central	57609
2359	Cold Coyote Canyon	415		0.094323	18.2003	0.000488828	63.8642	64.53	Central	57610
2359	Cold Coyote Canyon	415		0.060052	12.3569	0.000291841	52.4428	64.53	Central	57664
2359	Cold Coyote Canyon	415		0.066004	12.5062	0.000348349	56.1112	64.53	Central	57665
2359	Cold Coyote Canyon	415		0.195962	23.6427	0.00162423	101.034	64.53	Central	58481
2359	Cold Coyote Canyon	436		0.147472	78.3142	0.000277702	51.4573	64.53	Central	27630
2359	Cold Coyote Canyon	436		0.17086	100.041	0.000291812	52.4408	64.53	Central	57668
2359	Cold Coyote Canyon	450		0.08017	33.4609	0.000192082	44.6984	64.53	Central	57669
2359	Cold Coyote Canyon	450		0.089481	55.8096	0.000143467	39.9834	64.53	Central	57667
2359	Cold Coyote Canyon	452		0.118772	41.7607	0.0003378	55.456	64.53	Central	25695
2359	Cold Coyote Canyon	460		0.073292	6.61127	0.00081251	77.5451	64.53	Central	58479
2359	Cold Coyote Canyon	CCC 35.1		0.047548	3.29002	0.000687173	72.7376	64.53	Central	57607
2361	Far Out	BC19		0.070709	11.2855	0.000443026	61.5086	66.82	K	23489
2361	Far Out	BC19		0.072016	9.09391	0.000570305	67.7381	66.82	K	57846
2361	Far Out	Far Out 23.1		0.104784	30.9094	0.000355222	56.5316	66.82	K	57844
2361	Far Out	Far Out 33.1		0.080425	8.79089	0.000735782	74.6618	66.82	K	57845
2362	Karlis Site	12	"Zizyphus" fibrillosus	0.223	21.752	0.00228618	115.128	68.15	Laramie	58131
2362	Karlis Site	12	"Zizyphus" fibrillosus	0.208449	20.7784	0.00209116	111.272	68.15	Laramie	58134
2362	Karlis Site	12	"Zizyphus" fibrillosus	0.200658	16.8031	0.0023962	117.214	68.15	Laramie	58133
2362	Karlis Site	911		0.15222	27.5927	0.000839748	78.5281	68.15	Laramie	34444
2362	Karlis Site	Karlis 14.5		0.187883	59.5927	0.000592354	68.7268	68.15	Laramie	58126
2362	Karlis Site	Karlis 17.1		0.062259	6.20967	0.000624218	70.1162	68.15	Laramie	58127
2362	Karlis Site	Karlis 17.1		0.072779	6.92753	0.000764599	75.7655	68.15	Laramie	58128
2362	Karlis Site	Karlis 23.1		0.123408	17.5338	0.000868583	79.5474	68.15	Laramie	34464
2362	Karlis Site	Karlis 24.1		0.085358	16.9112	0.000430838	60.8566	68.15	Laramie	58129
2362	Karlis Site	Karlis 24.5		0.091057	7.42094	0.0011173	87.579	68.15	Laramie	34460
2362	Karlis Site	Karlis 24.5		0.04712	1.81569	0.00122284	90.6515	68.15	Laramie	58130
2362	Karlis Site	Karlis 28.1		0.227249	28.2481	0.00182816	105.704	68.15	Laramie	58139
2362	Karlis Site	Karlis 34.1		0.156061	15.3021	0.00159161	100.254	68.15	Laramie	58132
2362	Karlis Site	Karlis 35.2		0.305411	49.4342	0.00188687	106.988	68.15	Laramie	58135
2362	Karlis Site	Karlis 35.2		0.287008	66.7676	0.00123374	90.9592	68.15	Laramie	58139
2362	Karlis Site	LA63	"Zizyphus" fibrillosus	0.124347	19.3215	0.000800256	77.0963	68.15	Laramie	58140
2362	Karlis Site	Unidentified		0.137794	22.6881	0.00083688	78.4255	68.15	Laramie	58137
2362	Karlis Site	Unidentified		0.142053	22.9405	0.000879625	79.9322	68.15	Laramie	58138
2568	Baby Candy	4	Platanites marginata	0.081612	22.3636	0.000297828	52.8512	65.98	East	EPI.58291
2568	Baby Candy	4	Platanites marginata	0.199633	61.6269	0.000646687	71.0698	65.98	East	EPI.58292
2568	Baby Candy	144	Populus nebrascensis	0.184987	24.8405	0.0013776	94.8735	65.98	East	58043
2568	Baby Candy	144	Populus nebrascensis	0.144211	31.0062	0.000670731	72.0678	65.98	East	EPI.58290
2568	Baby Candy	144	Populus nebrascensis	0.17355	21.4424	0.00140468	95.5815	65.98	East	EPI.58036
2568	Baby Candy	144	Populus nebrascensis	0.122782	10.4688	0.00144003	96.4936	65.98	East	EPI.58284
2568	Baby Candy	144	Populus nebrascensis	0.129857	10.3917	0.00162272	100.998	65.98	East	EPI.58285
2568	Baby Candy	144	Populus nebrascensis	0.092664	5.58536	0.00153734	98.9342	65.98	East	EPI.58286
2568	Baby Candy	144	Populus nebrascensis	0.197467	21.5066	0.00181309	105.37	65.98	East	EPI.27691
2568	Baby Candy	144	Populus nebrascensis	0.1283	30.5459	0.00053889	66.2877	65.98	East	EPI.58288
2568	Baby Candy	144	Populus nebrascensis	0.142021	22.6372	0.000891009	80.3258	65.98	East	EPI.58289
2568	Baby Candy	167	Cornophyllum newberryi	0.116087	12.2626	0.00109896	87.0274	65.98	East	58188
2568	Baby Candy	167	Cornophyllum newberryi	0.113901	27.1547	0.000477761	63.308	65.98	East	58189
2568	Baby Candy	167	Cornophyllum newberryi	0.165801	19.4192	0.00141561	95.8651	65.98	East	58033
2568	Baby Candy	167	Cornophyllum newberryi	0.139416	25.419	0.000764657	75.7677	65.98	East	58035
2568	Baby Candy	167	Cornophyllum newberryi	0.04932	25.8964	9.39305e-05	34.0104	65.98	East	EPI.58036
2568	Baby Candy	167	Cornophyllum newberryi	0.048747	27.6228	8.60256e-05	32.8873	65.98	East	EPI.58036
2568	Baby Candy	167	Cornophyllum newberryi	0.153087	31.7666	0.000737744	74.7377	65.98	East	58037
2568	Baby Candy	167	Cornophyllum newberryi	0.100566	11.2458	0.000899319	80.6111	65.98	East	EPI.58034
2568	Baby Candy	167	Cornophyllum newberryi	0.186057	38.3536	0.00090258	80.7227	65.98	East	58038
2568	Baby Candy	167	Cornophyllum newberryi	0.157034	40.1029	0.000614909	69.7149	65.98	East	58039
2568	Baby Candy	167	Cornophyllum newberryi	0.133462	22.6835	0.000785244	76.5406	65.98	East	58040
2568	Baby Candy	167	Cornophyllum newberryi	0.079671	6.47234	0.000980706	83.3236	65.98	East	58041
2568	Baby Candy	335	Cissites panduratus	0.180066	45.324	0.000715377	73.8639	65.98	East	58042
2568	Baby Candy	335	Cissites panduratus	0.099175	34.1566	0.000287958	52.1752	65.98	East	EPI.58190
2568	Baby Candy	335	Cissites panduratus	0.131172	60.5117	0.000284343	51.924	65.98	East	24430
2568	Baby Candy	BC 77		0.127159	41.5786	0.000388888	58.5212	65.98	East	23537
2568	Baby Candy	Unidentified		0.122285	12.7415	0.00117362	89.24	65.98	East	EPI.58190
2568	Baby Candy	Unidentified		0.096135	22.9165	0.000403287	59.3396	65.98	East	EPI.58034
2576	Zanzare	144	Populus nebrascensis	0.138262	12.372	0.00154513	99.1254	65.99	East	26727
2576	Zanzare	144	Populus nebrascensis	0.135371	29.3306	0.000624785	70.1406	65.99	East	26180
2576	Zanzare	144	Populus nebrascensis	0.152794	12.7721	0.0018279	105.698	65.99	East	26721
2576	Zanzare	144	Populus nebrascensis	0.092864	6.13554	0.00140554	95.6039	65.99	East	26728
2576	Zanzare	144	Populus nebrascensis	0.091296	12.6192	0.0006605	71.6459	65.99	East	26736
2576	Zanzare	144	Populus nebrascensis	0.081366	8.8757	0.000745905	75.0525	65.99	East	26770
2576	Zanzare	167	Cornophyllum newberryi	0.130976	20.9427	0.000819127	77.7858	65.99	East	26159
2576	Zanzare	167	Cornophyllum newberryi	0.239768	65.4925	0.000877791	79.8685	65.99	East	26165
2576	Zanzare	167	Cornophyllum newberryi	0.225221	44.1575	0.00114872	88.5119	65.99	East	26757
2576	Zanzare	167	Cornophyllum newberryi	0.114597	13.1606	0.000997861	83.8773	65.99	East	26758
2576	Zanzare	167	Cornophyllum newberryi	0.100273	12.6238	0.000796485	76.9573	65.99	East	26760
2576	Zanzare	167	Cornophyllum newberryi	0.116712	22.475	0.000606081	69.3309	65.99	East	26768
2576	Zanzare	167	Cornophyllum newberryi	0.106661	6.50517	0.00174885	103.928	65.99	East	EPI.58080
2576	Zanzare	167	Cornophyllum newberryi	0.229071	45.305	0.00115823	88.7911	65.99	East	26711
2576	Zanzare	167	Cornophyllum newberryi	0.116992	18.2798	0.000748758	75.162	65.99	East	26146
2576	Zanzare	167	Cornophyllum newberryi	0.113258	29.1383	0.000440224	61.3597	65.99	East	26148
2576	Zanzare	167	Cornophyllum newberryi	0.097139	26.9324	0.000350358	56.2346	65.99	East	26149
2576	Zanzare	167	Cornophyllum newberryi	0.187183	37.8558	0.000925551	81.5014	65.99	East	26150
2576	Zanzare	167	Cornophyllum newberryi	0.16372	23.2528	0.00115273	88.6299	65.99	East	26152
2576	Zanzare	167	Cornophyllum newberryi	0.176833	48.0984	0.000650123	71.2138	65.99	East	26158
2576	Zanzare	167	Cornophyllum newberryi	0.226677	47.2049	0.0010885	86.7098	65.99	East	26160
2576	Zanzare	335	Cissites panduratus	0.190723	23.4519	0.00155106	99.2704	65.99	East	26144
2576	Zanzare	350	Paranymphaea crassifolia	0.422993	205.244	0.00087176	79.6584	65.99	East	EPI.26134
2576	Zanzare	350	Paranymphaea crassifolia	0.278736	222.772	0.00034876	56.1365	65.99	East	EPI.26134
2576	Zanzare	372		0.399866	127.43	0.00125475	91.5479	65.99	East	26188
2576	Zanzare	372		0.22127	80.7611	0.000606238	69.3377	65.99	East	26191
2576	Zanzare	Zanzare 25.2		0.129213	9.54518	0.00174916	103.935	65.99	East	EPI.58079
2576	Zanzare	Zanzare 25.2		0.17263	12.4417	0.00239527	117.196	65.99	East	58078
2668	Titan Up	12	"Zizyphus" fibrillosus	0.265625	39.5721	0.00178299	104.698	65.96	West	34191
2668	Titan Up	18	Rhamnus goldiana	0.081123	19.8136	0.000332143	55.0993	65.96	West	58164
2668	Titan Up	18	Rhamnus goldiana	0.086246	21.4287	0.000347122	56.0356	65.96	West	58165
2668	Titan Up	18	Rhamnus goldiana	0.05869	10.6743	0.000322693	54.4951	65.96	West	58166
2668	Titan Up	18	Rhamnus goldiana	0.126494	20.4549	0.000782245	76.4288	65.96	West	58167
2668	Titan Up	301		0.266962	81.0288	0.000879548	79.9295	65.96	West	34549
2668	Titan Up	Titan 30.2		0.069802	6.6909	0.000728201	74.3669	65.96	West	34599
2668	Titan Up	Titan 30.2		0.090076	12.1889	0.000665664	71.8594	65.96	West	58168
2687	Chopping at the Gap	18	Rhamnus goldiana	0.123941	35.0368	0.000438436	61.2644	64.3	Central	58321
2687	Chopping at the Gap	18	Rhamnus goldiana	0.162612	93.0546	0.000284163	51.9114	64.3	Central	58332
2687	Chopping at the Gap	18	Rhamnus goldiana	0.110125	22.375	0.000542012	66.4341	64.3	Central	58331
2687	Chopping at the Gap	18	Rhamnus goldiana	0.097964	21.5363	0.000445617	61.6458	64.3	Central	25045
2687	Chopping at the Gap	18	Rhamnus goldiana	0.152681	21.6481	0.00107684	86.3538	64.3	Central	25045
2687	Chopping at the Gap	18	Rhamnus goldiana	0.106647	47.3144	0.000240383	48.6974	64.3	Central	28380
2687	Chopping at the Gap	18	Rhamnus goldiana	0.127677	54.217	0.00030067	53.0433	64.3	Central	28380
2687	Chopping at the Gap	18	Rhamnus goldiana	0.09467	57.0345	0.00015714	41.3982	64.3	Central	58327
2687	Chopping at the Gap	18	Rhamnus goldiana	0.162291	12.7764	0.00206149	110.667	64.3	Central	58327
2687	Chopping at the Gap	18	Rhamnus goldiana	0.143585	61.8122	0.000333537	55.1875	64.3	Central	58323
2687	Chopping at the Gap	18	Rhamnus goldiana	0.116844	19.0194	0.000717822	73.9603	64.3	Central	58330
2687	Chopping at the Gap	18	Rhamnus goldiana	0.122412	70.1483	0.000213615	46.5499	64.3	Central	58304
2687	Chopping at the Gap	18	Rhamnus goldiana	0.104715	35.4161	0.000309612	53.6404	64.3	Central	58304
2687	Chopping at the Gap	124	aff Castanea	0.073555	39.4084	0.000137289	39.3167	64.3	Central	58316
2687	Chopping at the Gap	124	aff Castanea	0.069335	17.9261	0.000268176	50.7757	64.3	Central	58319
2687	Chopping at the Gap	124	aff Castanea	0.055639	28.1334	0.000110036	36.1299	64.3	Central	58335
2687	Chopping at the Gap	124	aff Castanea	0.077856	37.6677	0.000160922	41.776	64.3	Central	58313
2687	Chopping at the Gap	124	aff Castanea	0.084842	20.042	0.000359154	56.7698	64.3	Central
2687	Chopping at the Gap	124	aff Castanea	0.053225	17.3348	0.000163423	42.0228	64.3	Central	58314
2687	Chopping at the Gap	644		0.147063	20.6299	0.00104836	85.4741	64.3	Central	58328
2687	Chopping at the Gap	645		0.061587	11.2556	0.000336984	55.4047	64.3	Central	58320
2687	Chopping at the Gap	645		0.044979	15.4475	0.000130967	38.615	64.3	Central	58329
2687	Chopping at the Gap	645		0.099196	37.2193	0.000264375	50.4996	64.3	Central	58303
2687	Chopping at the Gap	645		0.100809	76.2048	0.000133357	38.8827	64.3	Central	58337
2687	Chopping at the Gap	645		0.05938	60.9272	5.78721e-05	28.2659	64.3	Central
2687	Chopping at the Gap	645		0.125456	36.0696	0.000436357	61.1533	64.3	Central	58318
2687	Chopping at the Gap	648		0.052045	68.8694	3.93307e-05	24.3886	64.3	Central	58324
2687	Chopping at the Gap	648		0.105443	47.4744	0.000234194	48.2145	64.3	Central	58325
2687	Chopping at the Gap	648		0.160326	18.0682	0.00142264	96.0466	64.3	Central	58339
2687	Chopping at the Gap	648		0.043675	25.2492	7.55471e-05	31.2953	64.3	Central	58334
2687	Chopping at the Gap	648		0.215678	43.1521	0.00107798	86.3887	64.3	Central	58317
2687	Chopping at the Gap	648		0.141869	33.6525	0.000598078	68.9797	64.3	Central	58315
2687	Chopping at the Gap	648		0.118353	44.4564	0.000315083	54.0006	64.3	Central	58333
2687	Chopping at the Gap	657		0.144227	43.6126	0.000476959	63.2674	64.3	Central	25041
2687	Chopping at the Gap	682		0.068232	44.6589	0.000104248	35.3918	64.3	Central	25042
2687	Chopping at the Gap	685		0.147317	18.9329	0.00114627	88.4398	64.3	Central	25045
2687	Chopping at the Gap	686		0.059658	19.4385	0.000183094	43.8876	64.3	Central	25046
2687	Chopping at the Gap	694		0.173541	98.0713	0.000307088	53.473	64.3	Central	25296
2687	Chopping at the Gap	715		0.155479	29.1255	0.000829985	78.178	64.3	Central	25387
2687	Chopping at the Gap	722		0.140362	19.964	0.000986849	83.5226	64.3	Central	25045
2687	Chopping at the Gap	722		0.071649	6.39712	0.000802482	77.1782	64.3	Central	25045
2687	Chopping at the Gap	722		0.166875	28.1348	0.00098978	83.6172	64.3	Central	58338
2687	Chopping at the Gap	JC 221		0.079767	64.0865	9.92842e-05	34.7383	64.3	Central	25393
2687	Chopping at the Gap	JC ttQ		0.064045	0.66549	0.00616352	168.157	64.3	Central	58326
2687	Chopping at the Gap	JC ttR		0.141084	43.0364	0.000462508	62.5282	64.3	Central	58322
2689	Big Tree	10	cf Sassafras	0.111111	21.2389	0.000581275	68.2329	63.84	West	58417
2689	Big Tree	24		0.113029	21.7086	0.000588501	68.5557	63.84	West	58418
2689	Big Tree	80		0.083011	37.7646	0.000182468	43.8302	63.84	West	58419
2689	Big Tree	111		0.096387	63.3423	0.000146671	40.3221	63.84	West	26027
2690	Toad Hole Cherries	25		0.164131	21.9165	0.00122917	90.8304	63.84	West	58434
2690	Toad Hole Cherries	39		0.127443	70.0797	0.000231761	48.0225	63.84	West	25954
2690	Toad Hole Cherries	70		0.155604	77.1756	0.000313734	53.9121	63.84	West	25956
2690	Toad Hole Cherries	71		0.138465	33.9232	0.000565176	67.5047	63.84	West	26043
2698	National Geo	33	cf Zizyphus fibrillosus	0.169335	68.6217	0.000417861	60.1498	63.84	West
2698	National Geo	43		0.292929	77.5283	0.00110679	87.2635	63.84	West
2698	National Geo	153		0.12774	33.3996	0.000488555	63.8506	63.84	West
2699	Watermelon	4	Platanites marginata	0.178882	233.296	0.000137159	39.3025	63.84	West	30439
2699	Watermelon	8		0.147388	99.4098	0.000218522	46.9556	63.84	West	19182
2699	Watermelon	17		0.209722	83.1565	0.000528922	65.8166	63.84	West	58441
2699	Watermelon	24		0.176521	103.975	0.000299685	52.9768	63.84	West	25239
2699	Watermelon	33	cf Zizyphus fibrillosus	0.144636	47.7215	0.000438368	61.2608	63.84	West
2699	Watermelon	33	cf Zizyphus fibrillosus	0.134676	48.7191	0.00037229	57.5541	63.84	West	27744
2699	Watermelon	43		0.110289	32.5968	0.000373155	57.6052	63.84	West
2699	Watermelon	43		0.249148	62.3624	0.000995386	83.7978	63.84	West	58442
2699	Watermelon	74		0.170167	34.5994	0.000836916	78.4268	63.84	West	58444
2699	Watermelon	114		0.255952	64.275	0.00101924	84.5592	63.84	West	34260
2699	Watermelon	135		0.107952	15.1673	0.000768341	75.907	63.84	West	25447
2699	Watermelon	140		0.101461	13.4535	0.000765181	75.7876	63.84	West
2699	Watermelon	178	Platanites marginata	0.224135	93.1877	0.000539089	66.2971	63.84	West	25491
2699	Watermelon	178	Platanites marginata	0.189289	53.5089	0.000669614	72.022	63.84	West	58443
2716	Vernon	164		0.057722	19.1442	0.000174039	43.0454	63.84	West	25477
2720	Lizard Lounge	122		0.086829	3.45411	0.0021827	113.109	63.84	West	58420
2720	Lizard Lounge	145		0.166708	6.85575	0.00405376	143.285	63.84	West	58421
2720	Lizard Lounge	155		0.109764	29.7008	0.000405651	59.4722	63.84	West
2720	Lizard Lounge	165		0.089033	15.8143	0.000501248	64.4793	63.84	West	58423
2720	Lizard Lounge	167	Cornophyllum newberryi	0.182244	28.1329	0.00118057	89.4416	63.84	West	58422
2723	Leos Dreamin	8		0.258114	102.865	0.000647674	71.1112	63.84	West
2723	Leos Dreamin	33	cf Zizyphus fibrillosus	0.145239	35.916	0.000587324	68.5033	63.84	West	27745
2723	Leos Dreamin	43		0.156616	82.4133	0.000297629	52.8377	63.84	West	58440
2723	Leos Dreamin	CR96		0.074685	17.164	0.000324973	54.6419	63.84	West
2731	Two Tarps to the Wind	6		0.167235	38.0758	0.000734522	74.6129	63.84	West	58449
2731	Two Tarps to the Wind	12	"Zizyphus" fibrillosus	0.209694	18.6283	0.00236047	116.543	63.84	West
2731	Two Tarps to the Wind	12	"Zizyphus" fibrillosus	0.164269	10.7112	0.00251926	119.478	63.84	West	58452
2731	Two Tarps to the Wind	13		0.139599	89.8351	0.000216929	46.8246	63.84	West	58453
2731	Two Tarps to the Wind	18	Rhamnus goldiana	0.226935	95.4489	0.000539551	66.3187	63.84	West	58450
2731	Two Tarps to the Wind	18	Rhamnus goldiana	0.233539	90.0154	0.000605901	69.323	63.84	West	58451
2731	Two Tarps to the Wind	18	Rhamnus goldiana	0.134737	18.5814	0.000977002	83.2032	63.84	West	28397
2731	Two Tarps to the Wind	42		0.102458	19.5469	0.000537049	66.2011	63.84	West	EPI.58452
2731	Two Tarps to the Wind	58		0.108303	21.6052	0.000542902	66.4758	63.84	West	58454
2731	Two Tarps to the Wind	58		0.165335	17.2802	0.00158191	100.02	63.84	West	58456
2731	Two Tarps to the Wind	80		0.118667	16.668	0.000844842	78.7097	63.84	West	27678
2731	Two Tarps to the Wind	110		0.112328	44.3922	0.00028423	51.9161	63.84	West	58455
2731	Two Tarps to the Wind	186		0.083333	43.8984	0.000158192	41.5039	63.84	West	25499
2731	Two Tarps to the Wind	221		0.087075	21.1526	0.000358446	56.727	63.84	West	34259
2732	Easy to Reach	144	Populus nebrascensis	0.113556	11.3261	0.00113852	88.2108	65.08	East
2732	Easy to Reach	309	"Averrhoites" hickey	0.071668	8.0934	0.000634628	70.5606	65.08	East	25731
2732	Easy to Reach	309	"Averrhoites" hickey	0.093773	12.8859	0.000682404	72.5444	65.08	East	25732
2733	Stairway to Heaven	1		0.090705	51.2758	0.000160454	41.7295	63.84	West	58429
2733	Stairway to Heaven	1		0.08223	51.6381	0.000130946	38.6126	63.84	West	58447
2733	Stairway to Heaven	1		0.117572	112.883	0.000122456	37.6364	63.84	West	58447
2733	Stairway to Heaven	4	Platanites marginata	0.108232	27.9024	0.000419827	60.2577	63.84	West	58428
2733	Stairway to Heaven	6		0.12989	49.1776	0.000343071	55.7849	63.84	West	58432
2733	Stairway to Heaven	12	"Zizyphus" fibrillosus	0.181104	22.2622	0.00147329	97.3387	63.84	West	28319
2733	Stairway to Heaven	13		0.115059	58.0756	0.000227954	47.7197	63.84	West	58430
2733	Stairway to Heaven	43		0.088009	59.9625	0.000129174	38.4121	63.84	West	58431
2733	Stairway to Heaven	43		0.210266	74.6723	0.000592078	68.7145	63.84	West
2733	Stairway to Heaven	43		0.291162	60.3388	0.00140499	95.5897	63.84	West	58435
2733	Stairway to Heaven	43		0.20226	66.7972	0.000612438	69.6078	63.84	West
2733	Stairway to Heaven	43		0.212165	42.9051	0.00104915	85.4989	63.84	West	58445
2733	Stairway to Heaven	66		0.123174	20.6769	0.000733758	74.5832	63.84	West	58446
2733	Stairway to Heaven	190		0.099095	18.5263	0.000530047	65.8701	63.84	West	25503
2733	Stairway to Heaven	193		0.09513	29.1011	0.000310975	53.7305	63.84	West
2733	Stairway to Heaven	196		0.083554	77.1551	9.04836e-05	33.5282	63.84	West	25509
2733	Stairway to Heaven	201		0.114014	41.6145	0.000312372	53.8226	63.84	West	25517
2733	Stairway to Heaven	219		0.177657	39.5739	0.000797546	76.9965	63.84	West	58448
2741	120th St Laramie	4	Platanites marginata	0.063732	19.0296	0.000213444	46.5358	68.15	Laramie	EPI.57362
2741	120th St Laramie	4	Platanites marginata	0.151674	35.4822	0.000648353	71.1397	68.15	Laramie	EPI.57381
2741	120th St Laramie	4	Platanites marginata	0.1875	56.3979	0.000623361	70.0794	68.15	Laramie	EPI.57366
2741	120th St Laramie	4	Platanites marginata	0.204013	76.7109	0.000542573	66.4604	68.15	Laramie	EPI.57384
2741	120th St Laramie	300		0.128098	29.1921	0.000562107	67.3645	68.15	Laramie	28005
2741	120th St Laramie	950		0.095639	22.9672	0.000398255	59.0557	68.15	Laramie	EPI.57379
2741	120th St Laramie	950		0.146704	14.1848	0.00151726	98.4385	68.15	Laramie	EPI.57401
2741	120th St Laramie	950		0.107167	13.8572	0.000828793	78.1352	68.15	Laramie	EPI.57401
2741	120th St Laramie	950		0.142534	31.8224	0.000638416	70.7212	68.15	Laramie	EPI.57365
2741	120th St Laramie	950		0.11262	23.6348	0.000536636	66.1817	68.15	Laramie	EPI.57385
2741	120th St Laramie	950		0.126802	33.3637	0.000481923	63.5181	68.15	Laramie	EPI.57385
2741	120th St Laramie	950		0.113108	25.935	0.000493288	64.0862	68.15	Laramie	EPI.57399
2741	120th St Laramie	950		0.142703	25.3331	0.000803855	77.2285	68.15	Laramie	EPI.57377
2741	120th St Laramie	950		0.169781	38.5399	0.000747942	75.1307	68.15	Laramie	EPI.57367
2741	120th St Laramie	950		0.175899	24.0933	0.00128419	92.3627	68.15	Laramie	EPI.57380
2741	120th St Laramie	950		0.0718	35.0135	0.000147236	40.3814	68.15	Laramie	EPI.57400
2741	120th St Laramie	120th St 15.1		0.108961	42.082	0.000282128	51.7691	68.15	Laramie	EPI.57378
2741	120th St Laramie	120th St 17.1		0.170948	61.4832	0.000475304	63.1834	68.15	Laramie	EPI.57398
2741	120th St Laramie	120th St 18.1		0.050969	4.13265	0.000628613	70.3044	68.15	Laramie	EPI.57382
2741	120th St Laramie	120th St 18.1		0.046304	2.10122	0.00102039	84.5956	68.15	Laramie	EPI.57364
2741	120th St Laramie	120th St 18.1		0.060283	4.40756	0.000824502	77.9804	68.15	Laramie	EPI.57363
2741	120th St Laramie	120th St 18.2		0.103306	24.6097	0.000433655	61.0083	68.15	Laramie	EPI.57383
2748	Whenever Show	33	cf Zizyphus fibrillosus	0.172631	35.3053	0.000844107	78.6835	63.84	West	58436
2748	Whenever Show	43		0.137737	35.8956	0.000528518	65.7974	63.84	West	58437
2748	Whenever Show	43		0.080779	31.0652	0.00021005	46.2517	63.84	West	58438
2748	Whenever Show	87		0.14338	96.7798	0.000212419	46.4502	63.84	West	58439
2748	Whenever Show	207		0.185043	45.3647	0.000754792	75.3928	63.84	West	25522
2748	Whenever Show	Unidentified		0.091075	75.6158	0.000109695	36.087	63.84	West	26056
2763	Regans Farewell	68		0.129228	15.2298	0.00109653	86.9536	63.84	West	58427
2763	Regans Farewell	Not 68		0.222188	65.7161	0.000751224	75.2565	63.84	West
2801	Backhoe Breaker	13		0.20058	23.0043	0.00174891	103.929	63.84	West	58413
2801	Backhoe Breaker	13		0.134513	18.6662	0.000969333	82.9531	63.84	West	58414
2801	Backhoe Breaker	18	Rhamnus goldiana	0.156612	47.9703	0.000511302	64.9703	63.84	West	58415
2801	Backhoe Breaker	186		0.060294	20.93	0.000173691	43.0126	63.84	West	58416
2802	Subterranean Blues	6		0.087299	23.7456	0.000320948	54.3824	63.84	West	58433
2803	The End	4	Platanites marginata	0.103102	31.7621	0.000334676	55.2594	64.48	East	58143
2803	The End	309	"Averrhoites" hickey	0.073918	5.03602	0.00108496	86.602	64.48	East	58145
2803	The End	309	"Averrhoites" hickey	0.083486	11.9411	0.00058369	68.341	64.48	East	58144
2803	The End	309	"Averrhoites" hickey	0.073329	11.6349	0.000462155	62.5099	64.48	East	58146
2805	Zebra Beds	18	Rhamnus goldiana	0.137	46.157	0.000406634	59.5272	67.53	K	EPI.58369
2805	Zebra Beds	18	Rhamnus goldiana	0.101771	25.4895	0.000406338	59.5107	67.53	K	EPI.58083
2805	Zebra Beds	33	cf Zizyphus fibrillosus	0.054021	9.59759	0.000304063	53.2711	67.53	K	34559
2805	Zebra Beds	320	cf "Vitis" stantoni	0.19633	92.945	0.000414713	59.9763	67.53	K	28014
2805	Zebra Beds	934		0.149265	46.1779	0.000482482	63.5462	67.53	K	27556
2805	Zebra Beds	Zebra 12.1		0.16	92.908	0.000275541	51.304	67.53	K	EPI.58082
2805	Zebra Beds	Zebra 14.2		0.254	28.937	0.00222953	114.03	67.53	K	27555
2805	Zebra Beds	Zebra 16.2		0.238	76.076	0.000744571	75.0012	67.53	K	EPI.58081
2805	Zebra Beds	Zebra 16.2		0.17	19.496	0.00148236	97.5672	67.53	K	EPI.58373
2805	Zebra Beds	Zebra 16.2		0.28	75.1	0.00104394	85.3364	67.53	K	EPI.34540
2805	Zebra Beds	Zebra 16.2		0.234	78.33	0.000699043	73.2151	67.53	K	EPI.58370
2805	Zebra Beds	Zebra 16.2		0.249175	69.5718	0.000892433	80.3748	67.53	K	EPI.34540
2805	Zebra Beds	Zebra 16.3		0.078386	3.68193	0.00166879	102.084	67.53	K	34567
2805	Zebra Beds	Zebra 17.3		0.09	18.559	0.000436446	61.158	67.53	K	EPI.58374
2831	The Shadow	12	"Zizyphus" fibrillosus	0.106391	16.8017	0.000673683	72.1888	63.84	West
2885	My Lucky Number	4	Platanites marginata	0.240864	59.7231	0.000971407	83.0209	65.54	East	57891
2885	My Lucky Number	4	Platanites marginata	0.082919	10.5041	0.00065456	71.3991	65.54	East	57892
2885	My Lucky Number	4	Platanites marginata	0.099677	9.93093	0.00100046	83.9608	65.54	East	57893
2885	My Lucky Number	4	Platanites marginata	0.141069	96.237	0.000206786	45.9758	65.54	East	25774
2885	My Lucky Number	4	Platanites marginata	0.076053	13.6779	0.000422876	60.4245	65.54	East	25775
2885	My Lucky Number	309	"Averrhoites" hickey	0.119385	27.2319	0.000523386	65.5526	65.54	East	57894
2885	My Lucky Number	309	"Averrhoites" hickey	0.075584	9.14459	0.000624735	70.1384	65.54	East	57901
2885	My Lucky Number	309	"Averrhoites" hickey	0.038317	6.10042	0.000240671	48.7196	65.54	East	57895
2885	My Lucky Number	309	"Averrhoites" hickey	0.07615	9.09266	0.000637748	70.6929	65.54	East	57896
2885	My Lucky Number	336	Dicotylophyllum anomalum	0.14419	34.8115	0.000597238	68.9427	65.54	East	57897
2885	My Lucky Number	390		0.104398	20.8624	0.000522421	65.5064	65.54	East	25759
2885	My Lucky Number	390		0.146801	12.3279	0.00174811	103.911	65.54	East	57899
2885	My Lucky Number	390		0.097617	7.6393	0.00124738	91.3421	65.54	East	57900
2885	My Lucky Number	390		0.118541	20.8862	0.000672787	72.1522	65.54	East	57903
2885	My Lucky Number	390		0.093825	13.9166	0.000632564	70.4729	65.54	East	57898
2885	My Lucky Number	390		0.214843	51.1406	0.000902562	80.722	65.54	East	57902
2907	Lucky Break	Lucky Unid 1		0.155842	15.146	0.0016035	100.54	65.94	East	80312
2927	J Squared	396		0.069462	8.88674	0.000542941	66.4776	64.65	East	25728
2927	J Squared	438		0.064475	15.9964	0.000259872	50.1693	64.65	East	25734
2966	Missing Hill	5		0.134781	90.74	0.000200198	45.4106	63.84	West	27676
2966	Missing Hill	5		0.063334	19.2607	0.000208258	46.1005	63.84	West
2966	Missing Hill	6		0.104185	40.5181	0.000267893	50.7553	63.84	West	58460
2966	Missing Hill	6		0.089213	46.2263	0.000172174	42.8686	63.84	West	27638
2966	Missing Hill	6		0.097404	27.4612	0.000345488	55.9347	63.84	West	27639
2966	Missing Hill	6		0.106213	31.7238	0.000355607	56.555	63.84	West	27639
2966	Missing Hill	6		0.109441	34.4616	0.000347556	56.0623	63.84	West	27636
2966	Missing Hill	13		0.16058	33.3826	0.000772436	76.0613	63.84	West
2966	Missing Hill	13		0.058158	16.9305	0.000199779	45.3743	63.84	West	27670
2966	Missing Hill	13		0.132697	56.5697	0.000311271	53.7501	63.84	West	27671
2966	Missing Hill	13		0.183746	54.0958	0.000624126	70.1123	63.84	West	26799
2966	Missing Hill	16		0.171798	15.2585	0.00193431	108.007	63.84	West
2966	Missing Hill	18	Rhamnus goldiana	0.145763	24.8324	0.00085561	79.0914	63.84	West	28391
2966	Missing Hill	18	Rhamnus goldiana	0.139303	32.9081	0.000589682	68.6082	63.84	West
2966	Missing Hill	18	Rhamnus goldiana	0.103916	76.161	0.000141786	39.8037	63.84	West	28388
2966	Missing Hill	43		0.166773	26.4597	0.00105116	85.5612	63.84	West	30441
2966	Missing Hill	54		0.117273	27.4868	0.000500348	64.435	63.84	West
2966	Missing Hill	54		0.112774	27.6243	0.000460391	62.4187	63.84	West
2966	Missing Hill	54		0.231172	62.9656	0.000848725	78.8477	63.84	West
2966	Missing Hill	58		0.072332	16.6346	0.00031452	53.9637	63.84	West
2966	Missing Hill	153		0.080552	13.7206	0.000472912	63.0618	63.84	West	34258
2966	Missing Hill	164		0.075473	15.17	0.00037549	57.7426	63.84	West
2966	Missing Hill	167	Cornophyllum newberryi	0.090412	10.5196	0.000777061	76.2349	63.84	West	30442
2966	Missing Hill	201		0.141846	43.5332	0.000462182	62.5113	63.84	West
2966	Missing Hill	211		0.230233	66.2252	0.000800409	77.1019	63.84	West	26021
2966	Missing Hill	211		0.264678	148.416	0.000472013	63.016	63.84	West	27689
2966	Missing Hill	212		0.098348	46.1071	0.00020978	46.2289	63.84	West	27688
2966	Missing Hill	212		0.148865	23.6735	0.000936103	81.8551	63.84	West	27688
2966	Missing Hill	219		0.116405	45.3	0.00029912	52.9386	63.84	West	34264
2967	DMNH 2967	13		0.177684	38.6753	0.000816324	77.684	63.84	West
2967	DMNH 2967	200		0.068394	73.0224	6.4059e-05	29.3842	63.84	West
2967	DMNH 2967	200		0.193634	71.5075	0.000524339	65.5982	63.84	West
2968	Oxidized Hill	4	Platanites marginata	0.078431	129.153	4.7629e-05	26.239	63.84	West	58425
2968	Oxidized Hill	4	Platanites marginata	0.111829	86.487	0.000144597	40.1033	63.84	West	58424
2968	Oxidized Hill	16		0.165225	94.501	0.000288878	52.2388	63.84	West	58426
2969	Last Day	6		0.095238	30.7003	0.000295446	52.6893	63.84	West
2969	Last Day	6		0.155362	29.4417	0.000819836	77.8115	63.84	West
2969	Last Day	6		0.13664	25.0599	0.000745035	75.019	63.84	West
2969	Last Day	13		0.194753	84.6436	0.000448099	61.7767	63.84	West
2969	Last Day	16		0.134339	81.2079	0.000222232	47.2585	63.84	West
2969	Last Day	23		0.118238	66.8902	0.000209003	46.1634	63.84	West
2969	Last Day	43		0.246939	86.0375	0.000708748	73.6017	63.84	West
2969	Last Day	43		0.191746	42.452	0.000866074	79.4595	63.84	West
2994	The Best Place Around	18	Rhamnus goldiana	0.098509	5.48692	0.00176857	104.374	63.84	West	28382
2994	The Best Place Around	Best 23.1		0.050936	13.8854	0.00018685	44.2293	63.84	West	58245
2994	The Best Place Around	Best 37.1		0.174542	30.9337	0.000984845	83.4577	63.84	West	58246
3011	Three Four	Three Four 14.1		0.115306	18.712	0.000710532	73.6724	66.82	K	58151
3011	Three Four	Three Four 14.2		0.083964	12.5574	0.000561417	67.3329	66.82	K	58157
3011	Three Four	Three Four 14.4		0.110287	17.9731	0.000676745	72.314	66.82	K	58152
3011	Three Four	Three Four 14.4		0.135531	17.8531	0.00102888	84.8638	66.82	K	58151
3011	Three Four	Three Four 15.1		0.084894	9.63088	0.000748321	75.1453	66.82	K	58159
3011	Three Four	Three Four 15.1		0.091233	13.608	0.00061166	69.574	66.82	K	58156
3011	Three Four	Three Four 15.1		0.115868	19.1831	0.000699854	73.2475	66.82	K	58154
3011	Three Four	Three Four 17.1		0.068242	21.9284	0.000212372	46.4463	66.82	K	58155
3011	Three Four	Three Four 33.1		0.108443	37.014	0.000317714	54.1724	66.82	K	58158
3011	Three Four	Three Four 33.1		0.197946	85.5468	0.000458026	62.296	66.82	K	58153
3011	Three Four	Three Four 35.1		0.173726	15.1117	0.00199718	109.335	66.82	K	58160
3213	Bovine Landmine	Landmine 13.1		0.153761	37.7476	0.00062633	70.2067	66.05	K	27558
3213	Bovine Landmine	Landmine 13.1		0.10035	42.7456	0.000235583	48.3235	66.05	K	57674
3213	Bovine Landmine	Landmine 15.1		0.067085	24.452	0.00018405	43.975	66.05	K	57671
3213	Bovine Landmine	Landmine 15.1		0.133922	16.187	0.00110799	87.2998	66.05	K	57676
3213	Bovine Landmine	Landmine 15.1		0.217066	21.0913	0.00223399	114.117	66.05	K	57675
3213	Bovine Landmine	Landmine 15.1		0.085053	19.6753	0.00036767	57.2802	66.05	K	57673
3213	Bovine Landmine	Landmine 15.1		0.106182	32.4108	0.000347866	56.0815	66.05	K	57672
3213	Bovine Landmine	Landmine 16.1		0.177944	38.4517	0.000823476	77.9433	66.05	K	34707
3213	Bovine Landmine	Landmine 29.1		0.117044	7.1213	0.00192371	107.781	66.05	K
3213	Bovine Landmine	Landmine 29.1		0.076319	4.19167	0.00138956	95.1874	66.05	K	57677
3213	Bovine Landmine	Landmine 31.1		0.241354	41.3493	0.00140877	95.6879	66.05	K	34706
3213	Bovine Landmine	Unidentified		0.090808	22.9991	0.00035854	56.7327	66.05	K	57670
3487	Bovine Audience	Audience 15.1		0.133344	29.5593	0.000601523	69.1312	65.93	East	EPI.57391
3487	Bovine Audience	Audience 15.2		0.182632	85.1224	0.000391841	58.6905	65.93	East	EPI.57394
3487	Bovine Audience	Audience 19.1		0.234717	69.2219	0.000795877	76.9348	65.93	East	EPI.57392
3487	Bovine Audience	Audience 19.1		0.214958	46.1827	0.00100052	83.9628	65.93	East	EPI.57396
3487	Bovine Audience	Audience 33.1		0.199386	56.4818	0.000703851	73.407	65.93	East	EPI.57393
3487	Bovine Audience	Audience 33.1		0.252204	77.9558	0.000815935	77.6698	65.93	East	EPI.57395
3487	Bovine Audience	Audience 33.2		0.312813	110.997	0.00088157	79.9997	65.93	East	EPI.57397
3490	The Little Slot	Little Slot 24.1		0.140971	29.7748	0.000667438	71.9325	65.9	East	58147
3490	The Little Slot	Little Slot 33.1		0.24911	82.0734	0.000756101	75.4427	65.9	East	58150
3490	The Little Slot	Little Slot 33.1		0.096641	8.67158	0.00107702	86.3594	65.9	East	58148
3490	The Little Slot	Little Slot 34.1		0.040852	8.48123	0.000196774	45.1124	65.9	East	58149
3495	Stedillie	12	"Zizyphus" fibrillosus	0.133963	16.6385	0.00107859	86.4073	66.1	K	58053
3495	Stedillie	Stedillie 19.1		0.174062	34.4021	0.000880689	79.9691	66.1	K	58047
3495	Stedillie	Stedillie 19.1		0.158505	13.8534	0.00181355	105.38	66.1	K	34585
3495	Stedillie	Stedillie 22.1		0.322492	62.8575	0.00165455	101.75	66.1	K	34596
3495	Stedillie	Stedillie 22.2		0.170131	42.1155	0.000687267	72.7414	66.1	K	34584
3495	Stedillie	Stedillie 22.3		0.170448	63.8859	0.000454757	62.1257	66.1	K	34586
3495	Stedillie	Stedillie 22.4		0.146184	19.5082	0.00109542	86.9202	66.1	K	58048
3495	Stedillie	Stedillie 22.5		0.183571	32.5664	0.00103476	85.0489	66.1	K	58049
3495	Stedillie	Stedillie 24.2		0.072409	33.2222	0.000157818	41.4663	66.1	K	58050
3495	Stedillie	Stedillie 26.1		0.120399	40.6783	0.000356355	56.6004	66.1	K	58051
3495	Stedillie	Stedillie 29.1		0.131191	11.6132	0.00148203	97.5589	66.1	K	58052
3495	Stedillie	Stedillie 29.5		0.088684	7.21631	0.00108987	86.7516	66.1	K	34193
3495	Stedillie	Stedillie 30.1		0.217478	16.9747	0.00278631	124.166	66.1	K	34659
3495	Stedillie	Stedillie 35.2		0.132543	64.5751	0.00027205	51.0547	66.1	K	34593
3495	Stedillie	Stedillie 36.1		0.111977	17.175	0.000730066	74.4396	66.1	K	34595
3495	Stedillie	Stedillie 36.1		0.251129	15.8068	0.00398978	142.417	66.1	K	58054
3495	Stedillie	Stedillie 36.1		0.186226	20.2726	0.00171069	103.055	66.1	K	58055
3495	Stedillie	Stedillie 37.1		0.210067	52.3284	0.000843293	78.6545	66.1	K	58056
3495	Stedillie	Stedillie 37.1		0.163235	25.7506	0.00103476	85.0488	66.1	K	58056
3495	Stedillie	Stedillie 37.1		0.149405	25.7832	0.000865751	79.4482	66.1	K	58057
3495	Stedillie	Stedillie 37.1		0.159416	53.4094	0.000475824	63.2098	66.1	K	58058
3495	Stedillie	Stedillie 37.1		0.136097	67.6494	0.0002738	51.1799	66.1	K	58059
3495	Stedillie	Stedillie 37.1		0.134129	19.3097	0.000931689	81.7074	66.1	K	58060
3495	Stedillie	Stedillie 37.1		0.146012	15.2141	0.0014013	95.4938	66.1	K	58061
3495	Stedillie	Stedillie 37.1		0.11811	13.5854	0.00102683	84.7995	66.1	K	58061
3495	Stedillie	Stedillie 37.1		0.142935	24.4403	0.00083593	78.3915	66.1	K	34649
3495	Stedillie	Stedillie 41.3		0.116881	25.0338	0.00054571	66.6069	66.1	K	34592
3495	Stedillie	Unidentified		0.140458	35.3082	0.00055875	67.2105	66.1	K	58062
3533	Ian's Orchard	4	Platanites marginata	0.201777	68.0665	0.00059815	68.9829	65.98	East	34557
3533	Ian's Orchard	144	Populus nebrascensis	0.137951	15.3691	0.00123823	91.0856	65.98	East	29198
3533	Ian's Orchard	144	Populus nebrascensis	0.087269	24.9846	0.000304823	53.322	65.98	East	29199
3533	Ian's Orchard	144	Populus nebrascensis	0.110026	11.5384	0.00104917	85.4993	65.98	East	58120
3533	Ian's Orchard	144	Populus nebrascensis	0.121772	10.8159	0.00137098	94.6992	65.98	East	58121
3533	Ian's Orchard	144	Populus nebrascensis	0.15143	14.3903	0.00159351	100.3	65.98	East
3533	Ian's Orchard	144	Populus nebrascensis	0.112356	18.9597	0.000665826	71.8661	65.98	East	25245
3533	Ian's Orchard	144	Populus nebrascensis	0.168223	15.8141	0.00178948	104.844	65.98	East	25240
3533	Ian's Orchard	144	Populus nebrascensis	0.122714	18.4089	0.000818014	77.7454	65.98	East	58124
3533	Ian's Orchard	144	Populus nebrascensis	0.085432	5.78074	0.00126258	91.7657	65.98	East
3533	Ian's Orchard	165		0.102324	35.4902	0.000295017	52.6601	65.98	East	58122
3533	Ian's Orchard	165		0.110592	32.3667	0.000377875	57.8825	65.98	East	58125
3533	Ian's Orchard	336	Dicotylophyllum anomalum	0.13601	48.8937	0.000378346	57.91	65.98	East
3533	Ian's Orchard	336	Dicotylophyllum anomalum	0.130594	59.6799	0.000285771	52.0234	65.98	East	28443
3533	Ian's Orchard	336	Dicotylophyllum anomalum	0.115451	23.176	0.000575118	67.9559	65.98	East	58117
3533	Ian's Orchard	336	Dicotylophyllum anomalum	0.244251	81.6145	0.00073098	74.4752	65.98	East
3533	Ian's Orchard	Orchard 19.1		0.098426	16.9223	0.000572481	67.8367	65.98	East	58118
3533	Ian's Orchard	Orchard 19.2		0.173406	32.0225	0.000939017	81.9523	65.98	East	58119
3613	Out of the Blue	4	Platanites marginata	0.135119	44.5832	0.000409507	59.6876	63.84	West	47999
3613	Out of the Blue	35		0.144918	18.3903	0.00114197	88.313	63.84	West	34485
3613	Out of the Blue	35		0.125222	61.9631	0.000253063	49.663	63.84	West	47999
3613	Out of the Blue	35		0.108586	22.7338	0.00051865	65.3254	63.84	West	58458
3613	Out of the Blue	43		0.098383	15.7299	0.00061534	69.7336	63.84	West
3613	Out of the Blue	129		0.108301	83.9382	0.000139735	39.5828	63.84	West
3613	Out of the Blue	129		0.101696	40.3754	0.000256148	49.8934	63.84	West
3613	Out of the Blue	196		0.10629	16.8982	0.000668565	71.9788	63.84	West
3613	Out of the Blue	PCP 24.3		0.128947	17.8345	0.00093231	81.7282	63.84	West
3613	Out of the Blue	PCP 24.3		0.123552	16.8828	0.000904178	80.7772	63.84	West	58457
3613	Out of the Blue	PCP 30.6		0.170603	56.989	0.00051072	64.942	63.84	West	58457
3613	Out of the Blue	PCP 30.6		0.153827	37.3557	0.000633444	70.5103	63.84	West	58459
3613	Out of the Blue	PCP 30.8		0.192495	125.787	0.000294581	52.6303	63.84	West
3618	Ian's Indoctrination	13		0.251188	51.8335	0.00121727	90.4936	63.84	West	58194
3618	Ian's Indoctrination	18	Rhamnus goldiana	0.199528	31.2463	0.00127411	92.0852	63.84	West
3618	Ian's Indoctrination	18	Rhamnus goldiana	0.116015	42.8173	0.000314346	53.9523	63.84	West
3618	Ian's Indoctrination	18	Rhamnus goldiana	0.229439	52.6614	0.000999636	83.9343	63.84	West
3618	Ian's Indoctrination	18	Rhamnus goldiana	0.107722	46.686	0.000248555	49.3232	63.84	West
3618	Ian's Indoctrination	35		0.135147	13.8204	0.00132157	93.3806	63.84	West	58195
3618	Ian's Indoctrination	35		0.093493	9.85234	0.000887194	80.1942	63.84	West
3618	Ian's Indoctrination	129		0.171409	20.9234	0.00140422	95.5697	63.84	West
3618	Ian's Indoctrination	129		0.234853	73.1695	0.00075381	75.3554	63.84	West
3618	Ian's Indoctrination	129		0.0848	37.2749	0.000192919	44.7727	63.84	West
3618	Ian's Indoctrination	129		0.145973	45.748	0.000465771	62.6963	63.84	West
3618	Ian's Indoctrination	148		0.117366	23.2475	0.000592528	68.7345	63.84	West
3618	Ian's Indoctrination	173		0.105656	11.4019	0.000979064	83.2703	63.84	West
3618	Ian's Indoctrination	173		0.085078	14.0807	0.000514055	65.1037	63.84	West
3618	Ian's Indoctrination	173		0.113009	14.353	0.000889784	80.2836	63.84	West
3618	Ian's Indoctrination	196		0.112699	80.7419	0.000157305	41.4148	63.84	West
3618	Ian's Indoctrination	PCP 16.7		0.150755	20.1507	0.00112786	87.8943	63.84	West	58195
3618	Ian's Indoctrination	PCP 19.2		0.05824	11.5025	0.000294883	52.6509	63.84	West	34394
3618	Ian's Indoctrination	PCP 24.7		0.087346	27.3827	0.000278619	51.5221	63.84	West
3618	Ian's Indoctrination	PCP 24.9		0.100207	18.832	0.000533211	66.02	63.84	West
3620	Plum Creek Parkway S	4	Platanites marginata	0.159305	28.5209	0.000889807	80.2844	63.84	West	34490
3620	Plum Creek Parkway S	18	Rhamnus goldiana	0.105684	17.4763	0.000639099	70.7501	63.84	West
3620	Plum Creek Parkway S	18	Rhamnus goldiana	0.04943	41.6278	5.86946e-05	28.4187	63.84	West
3620	Plum Creek Parkway S	18	Rhamnus goldiana	0.13829	31.5327	0.000606485	69.3485	63.84	West
3620	Plum Creek Parkway S	53		0.123504	49.1783	0.000310162	53.6768	63.84	West
3620	Plum Creek Parkway S	116		0.106826	62.9281	0.000181346	43.7271	63.84	West	34326
3620	Plum Creek Parkway S	116		0.127764	17.11	0.000954042	82.4508	63.84	West
3620	Plum Creek Parkway S	129		0.103766	10.9934	0.000979443	83.2825	63.84	West	58259
3620	Plum Creek Parkway S	129		0.099875	31.9285	0.000312418	53.8256	63.84	West
3620	Plum Creek Parkway S	129		0.075422	30.0493	0.000189305	44.4504	63.84	West	58257
3620	Plum Creek Parkway S	129		0.063712	26.2351	0.000154725	41.154	63.84	West	58258
3620	Plum Creek Parkway S	129		0.06042	20.8121	0.000175407	43.1743	63.84	West	58260
3620	Plum Creek Parkway S	129		0.079917	40.4343	0.000157953	41.4799	63.84	West	58261
3620	Plum Creek Parkway S	148		0.207796	40.1554	0.0010753	86.3067	63.84	West	34397
3620	Plum Creek Parkway S	173		0.130453	83.5991	0.000203567	45.701	63.84	West	34413
3620	Plum Creek Parkway S	PCP 16.1		0.082197	7.73081	0.000873951	79.7348	63.84	West
3620	Plum Creek Parkway S	PCP 16.2		0.151091	117.834	0.000193734	44.8449	63.84	West	34330
3620	Plum Creek Parkway S	PCP 24.3		0.094679	34.4409	0.000260275	50.1991	63.84	West
3620	Plum Creek Parkway S	Unidentified		0.105975	28.9334	0.000388157	58.4791	63.84	West	34392
3740	Matt's Meeting	CSS 111		0.059782	23.4825	0.000152193	40.8955	65.5219	Central
3740	Matt's Meeting	CSS 2	Rhamnus goldiana	0.102441	30.3282	0.00034602	55.9676	65.5219	Central	52248
3740	Matt's Meeting	CSS 53		0.120981	47.9819	0.00030504	53.3365	65.5219	Central	58063
3740	Matt's Meeting	CSS 53		0.159425	32.7198	0.000776787	76.2247	65.5219	Central	58063
3740	Matt's Meeting	CSS 76	Platanites marginata	0.144266	86.165	0.000241544	48.7871	65.5219	Central	58084
3740	Matt's Meeting	CSS 85		0.173065	23.4252	0.0012786	92.2089	65.5219	Central	58064
3740	Matt's Meeting	CSS 85		0.158117	21.2707	0.00117537	89.2908	65.5219	Central
3740	Matt's Meeting	CSS 85		0.145608	38.2145	0.000554808	67.029	65.5219	Central
3740	Matt's Meeting	CSS 85		0.261566	35.9911	0.00190093	107.292	65.5219	Central	52353.1
3742	Sharons Dead Battery	CSS 135		0.10819	41.4608	0.000282317	51.7823	65.0295	Central
3742	Sharons Dead Battery	CSS 2	Rhamnus goldiana	0.134522	22.1952	0.000815317	77.6474	65.0295	Central	52238
3742	Sharons Dead Battery	CSS unk		0.121822	5.94887	0.00249469	119.031	65.0295	Central	58088
3743	Waterfall	CSS 140		0.169954	63.5293	0.000454662	62.1208	66.1217	K
3743	Waterfall	CSS 140		0.139057	50.0424	0.000386409	58.3784	66.1217	K
3743	Waterfall	CSS 140		0.269344	61.2849	0.00118375	89.5335	66.1217	K
3743	Waterfall	CSS 144		0.0793	25.2469	0.000249079	49.3629	66.1217	K
3743	Waterfall	CSS 144		0.082751	15.3355	0.000446529	61.6939	66.1217	K
3743	Waterfall	CSS 144		0.136663	44.0377	0.000424109	60.4918	66.1217	K	58241
3743	Waterfall	CSS 144		0.129352	34.413	0.00048621	63.7333	66.1217	K	58244
3743	Waterfall	CSS 144		0.103448	21.8363	0.000490078	63.9266	66.1217	K	58243
3743	Waterfall	CSS 144		0.132479	29.6693	0.000591544	68.6909	66.1217	K	58242
3743	Waterfall	CSS 158		0.104497	17.9164	0.000609475	69.4789	66.1217	K
3743	Waterfall	CSS 233		0.106569	5.40957	0.00209942	111.44	66.1217	K	58239
3743	Waterfall	CSS 92	cf Ficus planicostata	0.179346	37.623	0.000854928	79.0673	66.1217	K	58240
3744	Feral Llama	CSS 130		0.10579	11.7173	0.00095513	82.4867	65.8665	Central
3745	Frozen Kraut Nose	CSS 75	Platanites raynoldsii	0.192967	59.8806	0.000621842	70.0141	65.8154	Central
3745	Frozen Kraut Nose	CSS 83	"Sassafras" sp	0.120725	44.5311	0.000327288	54.7903	65.8154	Central	52482
3745	Frozen Kraut Nose	CSS 83	"Sassafras" sp	0.061303	6.17548	0.000608545	69.4384	65.8154	Central
3809	Milito's Meeting	CSS 2	Rhamnus goldiana	0.112802	21.2851	0.000597804	68.9676	65.5403	Central	58085
3809	Milito's Meeting	CSS 2	Rhamnus goldiana	0.130383	68.2063	0.00024924	49.3751	65.5403	Central	58086
3809	Milito's Meeting	CSS 2	Rhamnus goldiana	0.077202	21.0511	0.000283127	51.8391	65.5403	Central	58087
3809	Milito's Meeting	CSS 2	Rhamnus goldiana	0.11621	11.4889	0.00117546	89.2934	65.5403	Central	52200
3809	Milito's Meeting	CSS 2	Rhamnus goldiana	0.106574	23.0413	0.000492942	64.069	65.5403	Central	52252
3809	Milito's Meeting	CSS 2	Rhamnus goldiana	0.086499	21.5612	0.000347016	56.0291	65.5403	Central	52386
3809	Milito's Meeting	CSS 95	Ficus planicostata	0.220985	29.3593	0.00166333	101.956	65.5403	Central	52156
4055	I-25 at Alameda	I25 21.1		0.065096	23.2531	0.000182234	43.8087	66.5	K	57911
4055	I-25 at Alameda	I25 21.1		0.113762	8.47807	0.0015265	98.6671	66.5	K	57912
4055	I-25 at Alameda	I25 21.2		0.073883	3.8323	0.00142439	96.0918	66.5	K	57913
4055	I-25 at Alameda	I25 23.1		0.08662	4.252	0.00176459	104.284	66.5	K	57914
4055	I-25 at Alameda	I25 37.1		0.145846	16.149	0.00131718	93.2618	66.5	K	57915
4055	I-25 at Alameda	I25 37.1		0.103415	18.7119	0.000571544	67.7942	66.5	K	57916
4055	I-25 at Alameda	I25 37.1		0.088524	18.2099	0.000430343	60.8299	66.5	K	57917
4055	I-25 at Alameda	I25 37.1		0.151939	23.6185	0.00097743	83.2171	66.5	K	57920
4055	I-25 at Alameda	I25 37.1		0.092483	6.2832	0.00136127	94.4422	66.5	K	58046
4055	I-25 at Alameda	I25 37.1		0.128631	29.3858	0.000563058	67.408	66.5	K	57919
4055	I-25 at Alameda	I25 37.1		0.098823	30.0405	0.000325094	54.6496	66.5	K	57918
4055	I-25 at Alameda	I25 37.2		0.080259	5.74311	0.00112161	87.7079	66.5	K	58045
4055	I-25 at Alameda	I25 40.1		0.095375	7.81632	0.00116377	88.9531	66.5	K	57923
4055	I-25 at Alameda	I25 40.1		0.063705	3.85001	0.00105411	85.6529	66.5	K	57922
4055	I-25 at Alameda	I25 40.1		0.125228	7.56757	0.00207227	110.888	66.5	K	58044
4055	I-25 at Alameda	I25 40.1		0.148687	11.3959	0.00193997	108.128	66.5	K	57921
4080	TP Flyzone	TP 14.1		0.136652	47.2189	0.000395472	58.8977	66.5	K	58161
4080	TP Flyzone	TP 21.1		0.055142	13.1029	0.000232058	48.0461	66.5	K	58162
4080	TP Flyzone	TP 24.1		0.092435	3.01816	0.00283094	124.922	66.5	K	58163
4080	TP Flyzone	TP 25.1		0.101797	69.8512	0.000148353	40.4981	66.5	K	58018
4080	TP Flyzone	TP 30.1		0.129169	27.366	0.000609685	69.4881	66.5	K	58019
4080	TP Flyzone	TP 33.1		0.158186	42.2542	0.000592197	68.7198	66.5	K	58020
4080	TP Flyzone	TP 33.1		0.160716	57.1563	0.000451912	61.977	66.5	K	58021
4080	TP Flyzone	TP 35.1		0.283427	46.1611	0.00174023	103.732	66.5	K	58022
4080	TP Flyzone	TP 37.1		0.117415	22.5044	0.000612605	69.615	66.5	K	58023
4080	TP Flyzone	TP 37.1		0.098505	10.1258	0.000958273	82.5903	66.5	K	58024
4080	TP Flyzone	Unidentified		0.046464	12.2964	0.000175571	43.1898	66.5	K	58025
6346	DMNH 6346	CSS 195		0.055374	4.95716	0.000618556	69.8726	65.509	Central
6346	DMNH 6346	CSS 2	Rhamnus goldiana	0.104862	23.5083	0.000467751	62.798	65.509	Central	58279
6930	DMNH 6930	6930 14.1		0.307373	139.646	0.000676556	72.3063	65.99	East	56947
6930	DMNH 6930	6930 23.1		0.112006	11.3128	0.00110895	87.3286	65.99	East	56948
6930	DMNH 6930	6930 23.2		0.101501	8.77447	0.00117414	89.2551	65.99	East	56949
6930	DMNH 6930	6930 23.3		0.125194	33.4131	0.000469084	62.8663	65.99	East	56949
6930	DMNH 6930	6930 23.4		0.14727	30.8439	0.000703167	73.3798	65.99	East	56950
6930	DMNH 6930	6930 30.1		0.173462	20.7168	0.0014524	96.8093	65.99	East	56947
6930	DMNH 6930	Unidentified		0.165575	41.6383	0.000658409	71.5592	65.99	East	56947
7124	Bishop Wall	CSS 106		0.057822	10.201	0.000327751	54.8198	65.9594	Central	58251
7124	Bishop Wall	CSS 106		0.11748	95.1344	0.000145074	40.1539	65.9594	Central	52186
7124	Bishop Wall	CSS 112		0.077842	29.1775	0.000207673	46.051	65.9594	Central	58247
7124	Bishop Wall	CSS 112		0.052638	17.6375	0.000157095	41.3937	65.9594	Central	58248
7124	Bishop Wall	CSS 112		0.075258	26.5276	0.000213505	46.5408	65.9594	Central	58249
7124	Bishop Wall	CSS 112		0.071422	43.7392	0.000116625	36.9415	65.9594	Central
7124	Bishop Wall	CSS 112		0.062373	5.94179	0.000654751	71.407	65.9594	Central	58256
7124	Bishop Wall	CSS 141	cf Avverhoites affinis	0.0608	4.77638	0.000773942	76.1179	65.9594	Central	58252
7124	Bishop Wall	CSS 204		0.303815	52.7743	0.00174903	103.932	65.9594	Central	58255
7124	Bishop Wall	CSS 65		0.095455	9.78851	0.000930853	81.6794	65.9594	Central
7124	Bishop Wall	CSS 76	Platanites marginata	0.146198	126.357	0.000169155	42.5799	65.9594	Central	58253
7124	Bishop Wall	CSS 76	Platanites marginata	0.152043	94.8466	0.000243731	48.9553	65.9594	Central	58254
7124	Bishop Wall	CSS 85		0.280239	101.436	0.000774224	76.1285	65.9594	Central	52186
7124	Bishop Wall	CSS 85		0.100039	53.3118	0.000187722	44.3081	65.9594	Central	58250
7124	Bishop Wall	CSS 92	cf Ficus planicostata	0.235955	73.4185	0.000758321	75.5273	65.9594	Central	52121
7127	Antoine Cheated	CSS 155		0.119773	52.458	0.000273468	51.1562	65.7653	Central	EPI.52311
7127	Antoine Cheated	CSS 155		0.090361	18.0574	0.000452175	61.9908	65.7653	Central	EPI.57596
7127	Antoine Cheated	CSS 78	"Zizyphus" big teeth	0.170383	46.4697	0.000624716	70.1376	65.7653	Central	EPI.52604
7127	Antoine Cheated	CSS 92	cf Ficus planicostata	0.140098	13.4242	0.0014621	97.0557	65.7653	Central	EPI.57593
7127	Antoine Cheated	CSS 92	cf Ficus planicostata	0.156682	29.8246	0.00082312	77.9304	65.7653	Central	EPI.58205
7127	Antoine Cheated	CSS 92	cf Ficus planicostata	0.114182	6.2486	0.00208647	111.177	65.7653	Central	EPI.57594
7127	Antoine Cheated	CSS 92	cf Ficus planicostata	0.208441	28.7257	0.0015125	98.3205	65.7653	Central	EPI.57595
7131	Way-Smith Way	CSS 112		0.086927	21.775	0.000347017	56.0292	65.374	Central
7131	Way-Smith Way	CSS 136		0.235823	75.7693	0.000733972	74.5915	65.374	Central
7131	Way-Smith Way	CSS 147		0.111452	5.1983	0.00238954	117.089	65.374	Central	58232
7131	Way-Smith Way	CSS 155		0.160186	20.0725	0.00127835	92.2019	65.374	Central
7131	Way-Smith Way	CSS 161		0.155555	59.7214	0.000405171	59.4453	65.374	Central	58220
7131	Way-Smith Way	CSS 161		0.081356	15.8563	0.000417424	60.1258	65.374	Central	EPI.52406 b
7131	Way-Smith Way	CSS 161		0.269043	56.4933	0.00128129	92.2828	65.374	Central
7131	Way-Smith Way	CSS 181		0.214758	129.922	0.000354989	56.5174	65.374	Central
7131	Way-Smith Way	CSS 2	Rhamnus goldiana	0.134888	35.1426	0.000517741	65.2816	65.374	Central	EPI.58228 a
7131	Way-Smith Way	CSS 2	Rhamnus goldiana	0.085631	38.6999	0.000189475	44.4657	65.374	Central
7131	Way-Smith Way	CSS 2	Rhamnus goldiana	0.121994	43.6966	0.000340588	55.6303	65.374	Central	58235
7131	Way-Smith Way	CSS 2	Rhamnus goldiana	0.097631	40.7934	0.00023366	48.1725	65.374	Central	58234
7131	Way-Smith Way	CSS 2	Rhamnus goldiana	0.140746	42.8594	0.000462196	62.512	65.374	Central	58204
7131	Way-Smith Way	CSS 2	Rhamnus goldiana	0.125376	18.5366	0.000848006	78.8222	65.374	Central	58225
7131	Way-Smith Way	CSS 2	Rhamnus goldiana	0.132091	51.8665	0.000336403	55.3682	65.374	Central	58231
7131	Way-Smith Way	CSS 2	Rhamnus goldiana	0.09803	21.4544	0.000447922	61.7674	65.374	Central	EPI.58208
7131	Way-Smith Way	CSS 2	Rhamnus goldiana	0.11848	43.7185	0.000321089	54.3915	65.374	Central	58224
7131	Way-Smith Way	CSS 2	Rhamnus goldiana	0.070822	21.3567	0.000234856	48.2665	65.374	Central	58223
7131	Way-Smith Way	CSS 2	Rhamnus goldiana	0.066874	15.138	0.000295424	52.6879	65.374	Central	58238
7131	Way-Smith Way	CSS 2	Rhamnus goldiana	0.126582	41.2495	0.000388441	58.4955	65.374	Central	58237
7131	Way-Smith Way	CSS 2	Rhamnus goldiana	0.127697	27.1153	0.000601377	69.1248	65.374	Central	58216
7131	Way-Smith Way	CSS 2	Rhamnus goldiana	0.110489	33.9984	0.000359071	56.7648	65.374	Central	58221
7131	Way-Smith Way	CSS 2	Rhamnus goldiana	0.082591	27.3164	0.000249713	49.4109	65.374	Central	58206
7131	Way-Smith Way	CSS 2	Rhamnus goldiana	0.084105	14.6414	0.000483127	63.5787	65.374	Central	58215
7131	Way-Smith Way	CSS 2	Rhamnus goldiana	0.068909	18.4444	0.000257447	49.99	65.374	Central	58227
7131	Way-Smith Way	CSS 2	Rhamnus goldiana	0.083643	27.4692	0.000254691	49.7848	65.374	Central	58222
7131	Way-Smith Way	CSS 2	Rhamnus goldiana	0.123148	33.2223	0.000456483	62.2158	65.374	Central	58211
7131	Way-Smith Way	CSS 2	Rhamnus goldiana	0.143447	47.1264	0.000436635	61.1681	65.374	Central	58230
7131	Way-Smith Way	CSS 2	Rhamnus goldiana	0.080103	21.4039	0.000299782	52.9834	65.374	Central	EPI.58228 a
7131	Way-Smith Way	CSS 2	Rhamnus goldiana	0.142579	31.6397	0.000642509	70.8941	65.374	Central	58207
7131	Way-Smith Way	CSS 2	Rhamnus goldiana	0.098029	20.7048	0.000464127	62.6117	65.374	Central	EPI.58208
7131	Way-Smith Way	CSS 2	Rhamnus goldiana	0.088847	21.6673	0.000364318	57.0802	65.374	Central	EPI.58208
7131	Way-Smith Way	CSS 2	Rhamnus goldiana	0.092308	5.99952	0.00142024	95.9848	65.374	Central	58233
7131	Way-Smith Way	CSS 2	Rhamnus goldiana	0.131039	39.018	0.000440085	61.3523	65.374	Central	58226
7131	Way-Smith Way	CSS 2	Rhamnus goldiana	0.105368	21.3628	0.000519708	65.3763	65.374	Central	EPI.58228 b
7131	Way-Smith Way	CSS 2	Rhamnus goldiana	0.12522	26.6191	0.000589053	68.5802	65.374	Central	EPI.58212
7131	Way-Smith Way	CSS 2	Rhamnus goldiana	0.131373	27.1512	0.000635658	70.6043	65.374	Central	EPI.58209
7131	Way-Smith Way	CSS 2	Rhamnus goldiana	0.078555	23.2651	0.000265243	50.5629	65.374	Central	58217
7131	Way-Smith Way	CSS 2	Rhamnus goldiana	0.059082	10.7321	0.000325257	54.6601	65.374	Central	58218
7131	Way-Smith Way	CSS 85		0.160438	26.3768	0.000975871	83.1664	65.374	Central	58204
7131	Way-Smith Way	CSS 85		0.086573	12.4879	0.000600171	69.0718	65.374	Central	EPI.52406 a
7131	Way-Smith Way	CSS 85		0.195514	26.3118	0.0014528	96.8194	65.374	Central	58213
7131	Way-Smith Way	CSS 85		0.146905	36.8792	0.000585183	68.4078	65.374	Central	58210
7131	Way-Smith Way	CSS 85		0.123634	13.2853	0.00115055	88.5657	65.374	Central	58236
7131	Way-Smith Way	CSS 95	Ficus planicostata	0.158589	31.396	0.000801071	77.1263	65.374	Central	58214
7132	The Rock Chuckers	CSS 2	Rhamnus goldiana	0.216532	34.3238	0.00136599	94.5674	65.178	Central	58280
7132	The Rock Chuckers	CSS 2	Rhamnus goldiana	0.144449	32.672	0.000638636	70.7305	65.178	Central	52250
7134	High Leaf Site	CSS 104		0.06564	7.33798	0.000587166	68.4962	65.1899	Central	58114
7134	High Leaf Site	CSS 2	Rhamnus goldiana	0.115941	17.5788	0.000764688	75.7689	65.1899	Central	57784
7134	High Leaf Site	CSS 2	Rhamnus goldiana	0.200959	25.7896	0.00156592	99.6328	65.1899	Central	57887
7134	High Leaf Site	CSS 2	Rhamnus goldiana	0.141039	13.5855	0.00146421	97.1091	65.1899	Central	57886
7134	High Leaf Site	CSS 2	Rhamnus goldiana	0.180833	35.0547	0.000932845	81.7461	65.1899	Central	57880
7134	High Leaf Site	CSS 2	Rhamnus goldiana	0.105241	16.489	0.000671701	72.1076	65.1899	Central	51004
7134	High Leaf Site	CSS 2	Rhamnus goldiana	0.12312	26.8875	0.000563775	67.4408	65.1899	Central	58115
7134	High Leaf Site	CSS 2	Rhamnus goldiana	0.125526	26.5388	0.000593725	68.7875	65.1899	Central
7134	High Leaf Site	CSS 2	Rhamnus goldiana	0.116212	14.15	0.000954431	82.4636	65.1899	Central	52255
7134	High Leaf Site	CSS 75	Platanites raynoldsii	0.115573	16.3433	0.000817286	77.719	65.1899	Central	57782
7134	High Leaf Site	CSS 76	Platanites marginata	0.044565	7.68283	0.000258503	50.0682	65.1899	Central	57888
7134	High Leaf Site	CSS 76	Platanites marginata	0.112438	38.223	0.000330751	55.011	65.1899	Central
7134	High Leaf Site	CSS 76	Platanites marginata	0.08524	14.6016	0.000497606	64.2999	65.1899	Central	58116
7134	High Leaf Site	CSS 76	Platanites marginata	0.108362	1.10729	0.0106046	206.89	65.1899	Central	57785
7134	High Leaf Site	CSS 76	Platanites marginata	0.098548	19.8504	0.000489244	63.885	65.1899	Central
7134	High Leaf Site	CSS 76	Platanites marginata	0.135382	65.2486	0.000280899	51.6828	65.1899	Central
7134	High Leaf Site	CSS 76	Platanites marginata	0.14829	52.3922	0.000419717	60.2517	65.1899	Central
7134	High Leaf Site	CSS 76	Platanites marginata	0.113254	25.0831	0.000511359	64.9731	65.1899	Central
7134	High Leaf Site	CSS 76	Platanites marginata	0.085392	6.17184	0.00118146	89.4673	65.1899	Central
7134	High Leaf Site	CSS 76	Platanites marginata	0.110715	2.82059	0.00434584	147.144	65.1899	Central
7134	High Leaf Site	CSS 76	Platanites marginata	0.083434	23.7028	0.000293688	52.5694	65.1899	Central
7134	High Leaf Site	CSS 88		0.20109	23.5295	0.00171857	103.237	65.1899	Central
7134	High Leaf Site	CSS 90	Cercidiphyllum arcticum	0.121523	15.0002	0.000984507	83.4468	65.1899	Central	57783
7134	High Leaf Site	CSS 90	Cercidiphyllum arcticum	0.113771	18.6721	0.000693218	72.9814	65.1899	Central
7134	High Leaf Site	CSS 90	Cercidiphyllum arcticum	0.144082	44.1135	0.000470596	62.9436	65.1899	Central
7134	High Leaf Site	CSS 90	Cercidiphyllum arcticum	0.090682	26.0226	0.000316003	54.0608	65.1899	Central
7134	High Leaf Site	CSS 92	cf Ficus planicostata	0.223916	27.2682	0.00183871	105.936	65.1899	Central	57881
7134	High Leaf Site	CSS 92	cf Ficus planicostata	0.265626	57.4427	0.0012283	90.8061	65.1899	Central
7146	DMNH 7146	CSS 76	Platanites marginata	0.119675	20.4505	0.000700331	73.2666	65.7032	Central
8131	Smiley Channel	CSS 130		0.103658	24.6532	0.000435845	61.1258	65.8412	Central	52232.2
8131	Smiley Channel	CSS 163		0.203824	22.2102	0.0018705	106.632	65.8412	Central	58311
8131	Smiley Channel	CSS 163		0.140181	34.154	0.000575356	67.9666	65.8412	Central
8131	Smiley Channel	CSS 167		0.051353	4.92055	0.000535943	66.149	65.8412	Central
8131	Smiley Channel	CSS 185		0.058811	24.2088	0.000142871	39.9198	65.8412	Central	58310
8131	Smiley Channel	CSS 76	Platanites marginata	0.065974	17.7662	0.000244991	49.0519	65.8412	Central	52585
8131	Smiley Channel	CSS 77	Platanites marginata	0.116224	8.03604	0.00168093	102.367	65.8412	Central	52593
8135	Bequeath the Mammoth Tusk	CSS 168		0.121677	20.5571	0.000720202	74.0538	66.0111	Central	EPI.60940
8135	Bequeath the Mammoth Tusk	CSS 168		0.144308	59.8411	0.000348001	56.0898	66.0111	Central
8135	Bequeath the Mammoth Tusk	CSS 168		0.215535	56.8446	0.000817233	77.717	66.0111	Central	EPI.60939
8136	North of High Leaf Site	CSS 2	Rhamnus goldiana	0.137293	16.2325	0.00116121	88.8784	65.175	Central
8136	North of High Leaf Site	CSS 2	Rhamnus goldiana	0.098145	21.7359	0.000443159	61.5157	65.175	Central
8136	North of High Leaf Site	CSS 2	Rhamnus goldiana	0.084427	19.7552	0.000360812	56.8697	65.175	Central
8136	North of High Leaf Site	CSS 2	Rhamnus goldiana	0.111991	17.5731	0.000713703	73.7979	65.175	Central
8136	North of High Leaf Site	CSS 95	Ficus planicostata	0.092996	33.4833	0.000258285	50.0521	65.175	Central
8136	North of High Leaf Site	CSS 95	Ficus planicostata	0.225808	74.1927	0.000687254	72.7409	65.175	Central
8137	DMNH 8137	CSS 91	"Zizyphus" fibrillosus	0.132588	11.8955	0.00147783	97.4533	65.7218	Central	52115
8138	Where the Kids Play	CSS 143		0.088576	43.9111	0.000178673	43.4797	65.816	Central	EPI.52317
8138	Where the Kids Play	CSS 2	Rhamnus goldiana	0.147263	29.1997	0.000742692	74.9288	65.816	Central	EPI.58069
8138	Where the Kids Play	CSS 77	Platanites marginata	0.124141	21.7549	0.000708393	73.5876	65.816	Central	52596
8138	Where the Kids Play	CSS 78	"Zizyphus" big teeth	0.211871	102.018	0.000440013	61.3485	65.816	Central	58070
8138	Where the Kids Play	CSS 78	"Zizyphus" big teeth	0.187414	65.2865	0.000537998	66.2458	65.816	Central	EPI.58071
8138	Where the Kids Play	CSS 78	"Zizyphus" big teeth	0.16441	79.3762	0.000340538	55.6272	65.816	Central	EPI.58072
8138	Where the Kids Play	CSS 78	"Zizyphus" big teeth	0.117157	40.0527	0.000342693	55.7614	65.816	Central	EPI.58375
8138	Where the Kids Play	CSS 78	"Zizyphus" big teeth	0.18285	63.3929	0.000527411	65.7447	65.816	Central	EPI.58073
8138	Where the Kids Play	CSS 92	cf Ficus planicostata	0.144628	46.1941	0.000452812	62.0242	65.816	Central	EPI.52129
8138	Where the Kids Play	CSS 92	cf Ficus planicostata	0.15374	13.8305	0.00170897	103.016	65.816	Central	EPI.58076
8138	Where the Kids Play	CSS 92	cf Ficus planicostata	0.18617	45.4596	0.000762419	75.6829	65.816	Central	58075
8138	Where the Kids Play	CSS 92	cf Ficus planicostata	0.157811	30.808	0.000808371	77.394	65.816	Central	EPI.58077
8139	DMNH 8139	CSS 2	Rhamnus goldiana	0.148688	42.0399	0.000525884	65.672	65.6311	Central	52529
8139	DMNH 8139	CSS 71	Artocarpus lessigiana	0.307758	81.7186	0.00115904	88.8148	65.6311	Central	52529
8141	Tyler's B3	CSS 95	Ficus planicostata	0.114105	50.7792	0.000256403	49.9124	65.7289	Central
8141	Tyler's B3	CSS 95	Ficus planicostata	0.09062	34.0323	0.0002413	48.7682	65.7289	Central	52131
8141	Tyler's B3	CSS 95	Ficus planicostata	0.064195	25.4664	0.000161821	41.865	65.7289	Central
8141	Tyler's B3	CSS 95	Ficus planicostata	0.156431	63.7611	0.000383787	58.2267	65.7289	Central
8149	DMNH 8149	CSS 2	Rhamnus goldiana	0.106031	19.9118	0.000564619	67.4793	65.3546	Central
8149	DMNH 8149	CSS 85		0.271904	87.1028	0.000848788	78.8499	65.3546	Central	52469
8410	Big Texas Leaf	CSS 107		0.045679	8.06527	0.000258711	50.0836	66.1039	K	EPI.52185
8410	Big Texas Leaf	CSS 209		0.257707	39.7977	0.00166876	102.083	66.1039	K	EPI.52442
8411	Triple Cake	CSS 75	Platanites raynoldsii	0.270535	58.7958	0.0012448	91.2701	65.8259	Central	52537
8412	Sea of Okhotsk	CSS 100		0.232769	53.4748	0.00101321	84.368	65.8602	Central	52171
8412	Sea of Okhotsk	CSS 100		0.132243	30.3872	0.000575512	67.9737	65.8602	Central	58283
8412	Sea of Okhotsk	CSS 161		0.182448	43.7507	0.000760839	75.623	65.8602	Central	58281
8412	Sea of Okhotsk	CSS 2	Rhamnus goldiana	0.134573	86.8051	0.000208627	46.1317	65.8602	Central	58283
8412	Sea of Okhotsk	CSS 2	Rhamnus goldiana	0.146149	71.6056	0.000298294	52.8828	65.8602	Central	58282
8412	Sea of Okhotsk	CSS 2	Rhamnus goldiana	0.163038	38.7761	0.000685509	72.6703	65.8602	Central	58309
8412	Sea of Okhotsk	CSS 95	Ficus planicostata	0.136253	28.947	0.00064134	70.8448	65.8602	Central	58305
8412	Sea of Okhotsk	CSS 95	Ficus planicostata	0.220213	29.0023	0.00167207	102.16	65.8602	Central	58306
8412	Sea of Okhotsk	CSS 95	Ficus planicostata	0.161136	47.9232	0.000541801	66.4243	65.8602	Central	58307
8412	Sea of Okhotsk	CSS 95	Ficus planicostata	0.252269	41.1088	0.00154808	99.1976	65.8602	Central	58308
8413	Pmag Payment	CSS 106		0.112328	59.893	0.000210669	46.3036	66.0624	K	52188
8413	Pmag Payment	CSS 106		0.075728	36.7995	0.000155837	41.2668	66.0624	K	58264
8413	Pmag Payment	CSS 133		0.116942	8.71329	0.00156949	99.7195	66.0624	K
8413	Pmag Payment	CSS 133		0.073814	9.61944	0.000566406	67.5608	66.0624	K	58263
8413	Pmag Payment	CSS 140		0.094086	51.8497	0.000170727	42.7307	66.0624	K	58273
8413	Pmag Payment	CSS 140		0.120583	40.8482	0.000355958	56.5763	66.0624	K	58270
8413	Pmag Payment	CSS 140		0.057718	18.706	0.000178091	43.4255	66.0624	K	58274
8413	Pmag Payment	CSS 140		0.098513	33.4588	0.000290052	52.3198	66.0624	K	58271
8413	Pmag Payment	CSS 140		0.125642	53.0766	0.000297418	52.8234	66.0624	K	58272
8413	Pmag Payment	CSS 81		0.091146	14.7816	0.000562023	67.3606	66.0624	K
8413	Pmag Payment	CSS 93	Marmarthia personii	0.140115	58.3297	0.000336573	55.3789	66.0624	K	52109
8413	Pmag Payment	CSS 93	Marmarthia personii	0.166562	54.3757	0.000510208	64.9171	66.0624	K	58265
8413	Pmag Payment	CSS 93	Marmarthia personii	0.170849	53.9423	0.000541123	66.3925	66.0624	K	58265
8413	Pmag Payment	CSS 95	Ficus planicostata	0.195238	43.7099	0.000872065	79.669	66.0624	K	58275
8413	Pmag Payment	CSS 95	Ficus planicostata	0.168939	11.6943	0.00244054	118.037	66.0624	K	58266
8413	Pmag Payment	CSS 95	Ficus planicostata	0.070223	11.4233	0.000431684	60.9022	66.0624	K
8413	Pmag Payment	CSS 95	Ficus planicostata	0.073891	12.9621	0.000421219	60.334	66.0624	K	58267
8413	Pmag Payment	CSS 95	Ficus planicostata	0.199445	34.1342	0.00116535	88.9993	66.0624	K	58276
8413	Pmag Payment	CSS 95	Ficus planicostata	0.085448	15.9445	0.000457924	62.2907	66.0624	K	58268
8413	Pmag Payment	CSS 95	Ficus planicostata	0.207081	40.4667	0.0010597	85.8262	66.0624	K	58269
8414	Near Protein Rock	CSS 95	Ficus planicostata	0.131242	42.4748	0.000405522	59.465	65.737	Central	52150
8414	Near Protein Rock	CSS 95	Ficus planicostata	0.211374	21.4403	0.00208388	111.124	65.737	Central	57879
8415	Flower Power	CSS 2	Rhamnus goldiana	0.105721	25.2691	0.000442316	61.4709	65.7715	Central	EPI.52119
8415	Flower Power	CSS 2	Rhamnus goldiana	0.124818	19.1183	0.0008149	77.6322	65.7715	Central	EPI.52262
8415	Flower Power	CSS 2	Rhamnus goldiana	0.086875	20.8444	0.000362077	56.9458	65.7715	Central
8415	Flower Power	CSS 2	Rhamnus goldiana	0.054289	8.89924	0.000331185	55.0386	65.7715	Central	EPI.60938
8415	Flower Power	CSS 2	Rhamnus goldiana	0.116715	23.9112	0.000569707	67.7109	65.7715	Central	EPI.50374
8415	Flower Power	CSS 2	Rhamnus goldiana	0.072355	7.31853	0.000715341	73.8625	65.7715	Central	EPI.50372
8415	Flower Power	CSS 2	Rhamnus goldiana	0.184031	32.2055	0.0010516	85.5751	65.7715	Central	EPI.50373
8415	Flower Power	CSS 2	Rhamnus goldiana	0.077622	3.32967	0.00180954	105.291	65.7715	Central	EPI.50371
8415	Flower Power	CSS 2	Rhamnus goldiana	0.10183	4.6881	0.00221184	113.683	65.7715	Central
8415	Flower Power	CSS 2	Rhamnus goldiana	0.095385	10.1803	0.00089372	80.419	65.7715	Central
8415	Flower Power	CSS 2	Rhamnus goldiana	0.045794	6.65883	0.000314934	53.9908	65.7715	Central	EPI.52144
8415	Flower Power	CSS 2	Rhamnus goldiana	0.10405	10.6332	0.00101817	84.5255	65.7715	Central	EPI.52144
8415	Flower Power	CSS 2	Rhamnus goldiana	0.105454	6.07992	0.00182906	105.723	65.7715	Central	EPI.50373
8415	Flower Power	CSS 2	Rhamnus goldiana	0.094112	5.7732	0.00153417	98.8561	65.7715	Central
8415	Flower Power	CSS 2	Rhamnus goldiana	0.072416	14.9809	0.000350051	56.2158	65.7715	Central	EPI.50368
8415	Flower Power	CSS 2	Rhamnus goldiana	0.096566	12.4253	0.000750482	75.2281	65.7715	Central
8415	Flower Power	CSS 2	Rhamnus goldiana	0.08021	5.78207	0.00111269	87.4409	65.7715	Central
8415	Flower Power	CSS 2	Rhamnus goldiana	0.094199	4.43131	0.00200244	109.445	65.7715	Central
8415	Flower Power	CSS 2	Rhamnus goldiana	0.076001	20.5195	0.000281496	51.7247	65.7715	Central
8415	Flower Power	CSS 95	Ficus planicostata	0.104768	55.0653	0.000199333	45.3356	65.7715	Central	EPI.50370
8420	DMNH 8420	CSS 2	Rhamnus goldiana	0.118402	6.90598	0.00202998	110.018	65.3749	Central	58278
8420	DMNH 8420	CSS 85		0.160665	20.2597	0.00127412	92.0852	65.3749	Central	58277
8421	Roll Front Bend	CSS 114		0.137176	56.8172	0.000331189	55.0388	65.8329	Central	57872
8421	Roll Front Bend	CSS 114		0.110374	46.782	0.000260408	50.2088	65.8329	Central
8421	Roll Front Bend	CSS 114		0.069843	31.0479	0.000157114	41.3955	65.8329	Central	58031
8421	Roll Front Bend	CSS 147		0.087502	3.6357	0.00210595	111.572	65.8329	Central	58032
8421	Roll Front Bend	CSS 155		0.140184	11.1196	0.00176729	104.345	65.8329	Central
8421	Roll Front Bend	CSS 155		0.116499	6.5427	0.00207437	110.93	65.8329	Central	57870
8421	Roll Front Bend	CSS 155		0.097227	19.6918	0.000480053	63.4238	65.8329	Central	57874
8421	Roll Front Bend	CSS 155		0.064349	7.41505	0.000558431	67.1958	65.8329	Central	51147
8421	Roll Front Bend	CSS 163		0.156218	21.2518	0.00114833	88.5004	65.8329	Central	57876
8421	Roll Front Bend	CSS 163		0.116	13.232	0.00101693	84.486	65.8329	Central	58027
8421	Roll Front Bend	CSS 163		0.0838	16.2434	0.000432325	60.9368	65.8329	Central	57869
8421	Roll Front Bend	CSS 163		0.103405	18.3722	0.000582	68.2654	65.8329	Central	57869
8421	Roll Front Bend	CSS 163		0.152087	30.2958	0.000763486	75.7234	65.8329	Central	51141
8421	Roll Front Bend	CSS 163		0.228608	43.0053	0.00121524	90.4358	65.8329	Central	57873
8421	Roll Front Bend	CSS 176		0.315481	14.0992	0.00705915	177.102	65.8329	Central
8421	Roll Front Bend	CSS 2	Rhamnus goldiana	0.106293	44.4755	0.000254032	49.7356	65.8329	Central	52245
8421	Roll Front Bend	CSS 2	Rhamnus goldiana	0.1363	84.3164	0.000220333	47.1038	65.8329	Central	58026
8421	Roll Front Bend	CSS 2	Rhamnus goldiana	0.136284	59.1611	0.000313945	53.926	65.8329	Central	57871
8421	Roll Front Bend	CSS 2	Rhamnus goldiana	0.180064	42.6518	0.00076018	75.598	65.8329	Central	57871
8421	Roll Front Bend	CSS 77	Platanites marginata	0.116751	19.8629	0.000686244	72.7001	65.8329	Central
8421	Roll Front Bend	CSS 78	"Zizyphus" big teeth	0.260158	74.1681	0.000912552	81.0622	65.8329	Central	51153
8421	Roll Front Bend	CSS 78	"Zizyphus" big teeth	0.163961	46.2865	0.000580801	68.2116	65.8329	Central
8421	Roll Front Bend	CSS 78	"Zizyphus" big teeth	0.233507	101.253	0.000538507	66.2697	65.8329	Central	57868
8421	Roll Front Bend	CSS 91	"Zizyphus" fibrillosus	0.143466	8.64897	0.00237976	116.906	65.8329	Central	57875
8421	Roll Front Bend	CSS 91	"Zizyphus" fibrillosus	0.100239	5.63202	0.00178406	104.722	65.8329	Central	58030
8421	Roll Front Bend	CSS 91	"Zizyphus" fibrillosus	0.17464	19.9351	0.00152992	98.7515	65.8329	Central	57876
8421	Roll Front Bend	CSS 91	"Zizyphus" fibrillosus	0.133822	17.7775	0.00100736	84.1815	65.8329	Central	57878
8421	Roll Front Bend	CSS 91	"Zizyphus" fibrillosus	0.190919	18.8738	0.00193125	107.942	65.8329	Central	57874
8421	Roll Front Bend	CSS 91	"Zizyphus" fibrillosus	0.138295	2.42403	0.00788996	184.792	65.8329	Central	57869
8421	Roll Front Bend	CSS 91	"Zizyphus" fibrillosus	0.145269	24.0278	0.000878277	79.8854	65.8329	Central	51141
8421	Roll Front Bend	CSS 91	"Zizyphus" fibrillosus	0.133071	11.1328	0.00159061	100.23	65.8329	Central	57877
8422	Water Bags	CSS 75	Platanites raynoldsii	0.149224	17.9351	0.00124158	91.1797	65.8445	Central	52540
8422	Water Bags	CSS 78	"Zizyphus" big teeth	0.181817	91.9649	0.000359457	56.7881	65.8445	Central	52607
8423	Pyramid Peak Saddle	CSS 113		0.154723	20.4137	0.0011727	89.2133	65.5396	Central	57866
8423	Pyramid Peak Saddle	CSS 113		0.144136	19.5305	0.00106373	85.9508	65.5396	Central
8423	Pyramid Peak Saddle	CSS 113		0.130398	30.2459	0.00056218	67.3678	65.5396	Central	57862
8423	Pyramid Peak Saddle	CSS 113		0.09364	40.3416	0.000217355	46.8596	65.5396	Central	57860
8423	Pyramid Peak Saddle	CSS 113		0.132326	11.9804	0.00146156	97.0422	65.5396	Central
8423	Pyramid Peak Saddle	CSS 113		0.128879	29.3116	0.000566662	67.5725	65.5396	Central
8423	Pyramid Peak Saddle	CSS 189	cf Sassafras	0.130952	38.2427	0.000448411	61.7931	65.5396	Central
8423	Pyramid Peak Saddle	CSS 2	Rhamnus goldiana	0.161157	39.23	0.000662034	71.7094	65.5396	Central
8423	Pyramid Peak Saddle	CSS 2	Rhamnus goldiana	0.101212	13.5192	0.000757727	75.5047	65.5396	Central	57865
8423	Pyramid Peak Saddle	CSS 2	Rhamnus goldiana	0.151592	19.6186	0.00117135	89.1739	65.5396	Central	57863
8423	Pyramid Peak Saddle	CSS 2	Rhamnus goldiana	0.172846	24.0888	0.00124023	91.142	65.5396	Central	57857
8423	Pyramid Peak Saddle	CSS 2	Rhamnus goldiana	0.08228	27.7167	0.000244257	48.9956	65.5396	Central	57859
8423	Pyramid Peak Saddle	CSS 2	Rhamnus goldiana	0.119382	29.4763	0.00048351	63.5979	65.5396	Central	57858
8423	Pyramid Peak Saddle	CSS 2	Rhamnus goldiana	0.106874	20.6019	0.000554418	67.0109	65.5396	Central
8423	Pyramid Peak Saddle	CSS 2	Rhamnus goldiana	0.08797	12.146	0.000637141	70.6672	65.5396	Central	57861
8423	Pyramid Peak Saddle	CSS 2	Rhamnus goldiana	0.11923	40.2129	0.000353513	56.4275	65.5396	Central
8423	Pyramid Peak Saddle	CSS 212		0.135378	6.81581	0.00268892	122.49	65.5396	Central
8423	Pyramid Peak Saddle	CSS 83	"Sassafras" sp	0.193714	28.6957	0.00130769	93.0047	65.5396	Central	57864
8423	Pyramid Peak Saddle	CSS 83	"Sassafras" sp	0.242379	117.71	0.000499086	64.3729	65.5396	Central
8423	Pyramid Peak Saddle	CSS 83	"Sassafras" sp	0.147899	18.7939	0.00116389	88.9567	65.5396	Central	57867
8423	Pyramid Peak Saddle	CSS 83	"Sassafras" sp	0.149807	16.2324	0.00138255	95.0036	65.5396	Central
8424	Wall Site	CSS 95	Ficus planicostata	0.144165	36.3668	0.000571499	67.7922	65.8474	Central
8424	Wall Site	CSS 95	Ficus planicostata	0.136063	21.0543	0.000879303	79.921	65.8474	Central	57855
8424	Wall Site	CSS 95	Ficus planicostata	0.140675	40.1196	0.000493262	64.0849	65.8474	Central	57856

## Sheet: Species-Site Pair Means
Species-Site Pair Means: Mean leaf dry mass per area estimates for each (morpho)species-site pair. 95% prediction intervals also provided based on equation in Royer et al. (2007).
DMNH locality #	Locality Name	Morphotype	# individuals	Mean (petiole width^2)/area	Species-site pair leaf dry mass per area (g/m^2)	Negative 95% prediction interval	Positive 95% prediction interval	Age (Ma)	Floral Association
412	S Table Mtn	18	2	0.000390082	58.5898	32.9522	104.174	65.95	Central
412	S Table Mtn	586	1	0.00100434	84.085	37.3099	189.501	65.95	Central
412	S Table Mtn	587	6	0.000910784	81.0022	58.0615	113.007	65.95	Central
412	S Table Mtn	590	1	0.000962083	82.7155	36.7023	186.415	65.95	Central
412	S Table Mtn	598	1	0.000791339	76.767	34.0622	173.012	65.95	Central
654	Broomfield Roadcut	320	3	0.000783542	76.4772	47.8045	122.348	68.1	Laramie
654	Broomfield Roadcut	801	2	0.00018016	43.6176	24.5023	77.6454	68.1	Laramie
654	Broomfield Roadcut	807	2	0.00114783	88.4859	49.7905	157.254	68.1	Laramie
654	Broomfield Roadcut	813	3	0.000660199	71.6335	44.7734	114.607	68.1	Laramie
654	Broomfield Roadcut	816	1	0.000626109	70.1973	31.1452	158.216	68.1	Laramie
654	Broomfield Roadcut	853	1	0.00172109	103.294	45.8273	232.825	68.1	Laramie
654	Broomfield Roadcut	CSS 81	3	0.000974734	83.1294	51.9644	132.985	68.1	Laramie
654	Broomfield Roadcut	LA10	1	0.000462531	62.5293	27.7388	140.955	68.1	Laramie
654	Broomfield Roadcut	LA12	1	0.000528495	65.7963	29.1904	148.308	68.1	Laramie
654	Broomfield Roadcut	LA7	1	0.00353644	136.004	60.3053	306.725	68.1	Laramie
654	Broomfield Roadcut	LA8	1	0.00225349	114.496	50.7889	258.115	68.1	Laramie
654	Broomfield Roadcut	Laramie 11	1	0.000963048	82.7472	36.7164	186.487	68.1	Laramie
654	Broomfield Roadcut	Laramie 17.1	2	0.000317574	54.1633	30.4551	96.3273	68.1	Laramie
654	Broomfield Roadcut	Laramie 19.1	1	0.000366135	57.1888	25.3654	128.938	68.1	Laramie
654	Broomfield Roadcut	Laramie 31.1	3	0.000556323	67.0988	41.9341	107.365	68.1	Laramie
654	Broomfield Roadcut	Laramie 35.1	2	0.000504667	64.6469	36.3677	114.916	68.1	Laramie
1200	Castle Rock	1	15	0.00015218	40.8941	32.9012	50.8288	63.84	West
1200	Castle Rock	2	2	0.000382668	58.1618	32.7109	103.415	63.84	West
1200	Castle Rock	4	2	0.00157992	99.972	56.2468	177.688	63.84	West
1200	Castle Rock	5	1	0.000189972	44.5102	19.7278	100.425	63.84	West
1200	Castle Rock	6	6	0.00057823	68.0962	48.7972	95.0278	63.84	West
1200	Castle Rock	7	3	0.000433843	61.0184	38.1247	97.6598	63.84	West
1200	Castle Rock	8	1	0.000199663	45.3642	20.1076	102.345	63.84	West
1200	Castle Rock	10	1	0.000456944	62.2397	27.6102	140.303	63.84	West
1200	Castle Rock	12	5	0.00157171	99.7732	69.2836	143.68	63.84	West
1200	Castle Rock	13	11	0.000566229	67.5528	52.7559	86.4998	63.84	West
1200	Castle Rock	16	6	0.000281126	51.6988	36.9987	72.2394	63.84	West
1200	Castle Rock	17	2	0.000302428	53.1615	29.8899	94.5521	63.84	West
1200	Castle Rock	18	2	0.000502793	64.5551	36.3159	114.753	63.84	West
1200	Castle Rock	22	1	6.42484e-05	29.4173	13.0125	66.5035	63.84	West
1200	Castle Rock	24	1	0.000481623	63.503	28.1715	143.146	63.84	West
1200	Castle Rock	29	2	0.000196344	45.0747	25.3251	80.2259	63.84	West
1200	Castle Rock	30	2	0.00102095	84.6134	47.6122	150.37	63.84	West
1200	Castle Rock	31	1	0.000452626	62.0144	27.51	139.796	63.84	West
1200	Castle Rock	35	4	0.00056551	67.52	44.9243	101.481	63.84	West
1200	Castle Rock	36	1	0.000960175	82.6529	36.6745	186.274	63.84	West
1200	Castle Rock	37	1	0.000192172	44.7064	19.815	100.866	63.84	West
1200	Castle Rock	42	4	0.000755635	75.425	50.1936	113.34	63.84	West
1200	Castle Rock	43	6	0.000634177	70.5415	50.554	98.4313	63.84	West
1200	Castle Rock	52	1	0.00019597	45.0419	19.9643	101.62	63.84	West
1200	Castle Rock	54	2	0.000239219	48.6071	27.3194	86.4826	63.84	West
1200	Castle Rock	55	1	0.000727773	74.3502	32.9893	167.568	63.84	West
1200	Castle Rock	58	3	0.00187505	106.731	66.6973	170.795	63.84	West
1200	Castle Rock	59	1	0.000406549	59.5225	26.4027	134.188	63.84	West
1200	Castle Rock	65	1	0.000558372	67.1931	29.8108	151.452	63.84	West
1200	Castle Rock	68	1	0.000368452	57.3268	25.4267	129.248	63.84	West
1200	Castle Rock	72	1	0.000621829	70.0136	31.0636	157.802	63.84	West
1200	Castle Rock	75	1	0.000179676	43.5728	19.3108	98.3174	63.84	West
1200	Castle Rock	80	1	0.000189467	44.4649	19.7076	100.323	63.84	West
1200	Castle Rock	84	1	0.00084928	78.8674	34.9945	177.744	63.84	West
1200	Castle Rock	87	2	0.000164778	42.1556	23.6767	75.0567	63.84	West
1200	Castle Rock	92	1	0.000445518	61.6405	27.3439	138.954	63.84	West
1200	Castle Rock	116	2	0.000255654	49.8567	28.0247	88.6963	63.84	West
1200	Castle Rock	123	2	0.000409659	59.696	33.5762	106.135	63.84	West
1204	Scotty's Palm	13	1	0.000710051	73.6534	32.6799	165.999	65.9	West
1204	Scotty's Palm	18	4	0.000551211	66.8626	44.4859	100.495	65.9	West
1204	Scotty's Palm	46	1	0.0011769	89.3353	39.639	201.337	65.9	West
1204	Scotty's Palm	124	4	0.000744639	75.0038	49.9131	112.707	65.9	West
1204	Scotty's Palm	390	1	0.000610095	69.5059	30.8381	156.659	65.9	West
1204	Scotty's Palm	396	16	0.000864891	79.4181	64.6696	97.53	65.9	West
1204	Scotty's Palm	507	1	0.000604177	69.2476	30.7234	156.078	65.9	West
1204	Scotty's Palm	901	4	0.00058516	68.4067	45.5157	102.81	65.9	West
1204	Scotty's Palm	908	2	0.000660323	71.6386	40.3077	127.323	65.9	West
1204	Scotty's Palm	909	2	0.000869834	79.5911	44.7859	141.445	65.9	West
1204	Scotty's Palm	912	19	0.00110868	87.3204	72.2869	105.48	65.9	West
1204	Scotty's Palm	918	1	0.0005736	67.8873	30.1192	153.015	65.9	West
1204	Scotty's Palm	926	3	0.000679863	72.4411	45.2789	115.897	65.9	West
1204	Scotty's Palm	943	2	0.00113912	88.2286	49.6458	156.796	65.9	West
1204	Scotty's Palm	946	1	0.000413691	59.9198	26.5792	135.082	65.9	West
1204	Scotty's Palm	948	3	0.00039214	58.7076	36.6762	93.9733	65.9	West
1204	Scotty's Palm	950	2	0.000989458	83.6068	47.0459	148.581	65.9	West
1204	Scotty's Palm	951	3	0.000598216	68.9858	43.1158	110.378	65.9	West
1204	Scotty's Palm	954	1	0.000439631	61.3281	27.2051	138.251	65.9	West
1204	Scotty's Palm	955	5	0.000991791	83.6821	58.1222	120.482	65.9	West
1204	Scotty's Palm	963	1	0.000190089	44.5206	19.7324	100.448	65.9	West
1204	Scotty's Palm	968	1	0.000450721	61.9146	27.4657	139.571	65.9	West
1204	Scotty's Palm	SP31	1	0.00212592	111.975	49.6727	252.422	65.9	West
1204	Scotty's Palm	SP6	1	0.00295654	127.01	56.3276	286.39	65.9	West
1694	I-70 Underpass	4	3	0.00121418	90.4059	56.511	144.631	66.1	K
1694	I-70 Underpass	I70 19.1	4	0.00101492	84.4221	56.1841	126.853	66.1	K
1694	I-70 Underpass	I70 22.1	1	0.00137127	94.7068	42.021	213.45	66.1	K
1694	I-70 Underpass	I70 22.3	1	0.000992925	83.7186	37.1474	188.676	66.1	K
1694	I-70 Underpass	I70 24.1	2	0.000569517	67.7023	38.0898	120.337	66.1	K
1694	I-70 Underpass	I70 35.1	12	0.00109472	86.8989	68.596	110.085	66.1	K
2124	Lyco Luck	CSS 150	1	0.00014575	40.2252	17.8216	90.7926	66.25	K
2124	Lyco Luck	CSS 196	1	0.000600285	69.0769	30.6476	155.693	66.25	K
2124	Lyco Luck	CSS 74	2	0.00128186	92.2986	51.9344	164.034	66.25	K
2124	Lyco Luck	CSS 78	1	0.000294732	52.6407	23.3435	118.707	66.25	K
2124	Lyco Luck	CSS 93	3	0.00037501	57.7144	36.0536	92.389	66.25	K
2125	Luxury Apartments	802	1	0.000579049	68.133	30.2283	153.568	68.1	Laramie
2125	Luxury Apartments	829	6	0.000862511	79.3345	56.8655	110.682	68.1	Laramie
2125	Luxury Apartments	867	4	0.0010063	84.1476	56.0014	126.44	68.1	Laramie
2125	Luxury Apartments	869	1	0.000270516	50.9445	22.5894	114.892	68.1	Laramie
2125	Luxury Apartments	LA73	2	0.000796565	76.9603	43.3048	136.772	68.1	Laramie
2131	Rain Magnet	CSS 155	1	0.00128928	92.5024	41.0436	208.478	65.99	Central
2131	Rain Magnet	CSS 2	1	0.000899167	80.6059	35.7661	181.661	65.99	Central
2131	Rain Magnet	CSS 76	4	0.000618252	69.8595	46.4844	104.989	65.99	Central
2131	Rain Magnet	CSS 85	2	0.000479558	63.3988	35.6641	112.702	65.99	Central
2131	Rain Magnet	CSS 91	4	0.000834941	78.356	52.146	117.74	65.99	Central
2132	Bambi Meets McPhee	CSS 101	2	5.66778e-05	28.0417	15.7038	50.0729	65.9493	Central
2132	Bambi Meets McPhee	CSS 116	3	0.000511911	64.9998	40.6194	104.014	65.9493	Central
2132	Bambi Meets McPhee	CSS 120	2	0.000384216	58.2516	32.7615	103.574	65.9493	Central
2132	Bambi Meets McPhee	CSS 121	1	0.000152448	40.9216	18.1314	92.3578	65.9493	Central
2132	Bambi Meets McPhee	CSS 2	10	0.0003266	54.7462	42.2013	71.0202	65.9493	Central
2132	Bambi Meets McPhee	CSS 78	1	0.000242778	48.8821	21.6722	110.254	65.9493	Central
2132	Bambi Meets McPhee	CSS 92	2	0.00040935	59.6788	33.5665	106.105	65.9493	Central
2132	Bambi Meets McPhee	CSS 95	3	0.000474388	63.1369	39.4522	101.04	65.9493	Central
2133	Kristianity	CSS 106	1	0.00071823	73.9763	32.8233	166.726	66.1453	K
2133	Kristianity	CSS 125	13	0.000448822	61.8148	49.1983	77.6666	66.1453	K
2133	Kristianity	CSS 128	1	0.000902595	80.7232	35.8182	181.925	66.1453	K
2133	Kristianity	CSS 140	1	0.000906622	80.8606	35.8791	182.235	66.1453	K
2133	Kristianity	CSS 156	2	0.000694435	73.0303	41.0916	129.794	66.1453	K
2133	Kristianity	CSS 206	1	0.00212693	111.996	49.6817	252.468	66.1453	K
2133	Kristianity	CSS 209	2	0.000347589	56.0644	31.5277	99.697	66.1453	K
2133	Kristianity	CSS 74	1	0.00127015	91.9757	40.81	207.291	66.1453	K
2133	Kristianity	CSS 95	3	0.00126023	91.7005	57.3196	146.704	66.1453	K
2165	So Many Diggers Lower	CSS 115	1	0.00124563	91.2931	40.5073	205.751	66.5447	K
2166	So Many Diggers Upper	CSS 115	3	0.000651557	71.2738	44.5482	114.033	66.5389	K
2166	So Many Diggers Upper	CSS 138	1	0.00222221	113.886	50.5189	256.738	66.5389	K
2166	So Many Diggers Upper	CSS 151	1	0.000918717	81.271	36.0613	183.16	66.5389	K
2166	So Many Diggers Upper	CSS 173	3	0.00126145	91.7345	57.3408	146.758	66.5389	K
2166	So Many Diggers Upper	CSS 174	2	0.00135357	94.238	53.0247	167.484	66.5389	K
2166	So Many Diggers Upper	CSS 74	1	0.00125848	91.6519	40.6664	206.561	66.5389	K
2167	Trees and Leaves	CSS 170	1	0.0018444	106.061	47.0531	239.07	66.5504	K
2167	Trees and Leaves	CSS 198	2	0.00141537	95.859	53.9357	170.368	66.5504	K
2167	Trees and Leaves	CSS 75	1	0.000506417	64.7325	28.7177	145.913	66.5504	K
2167	Trees and Leaves	CSS 84	3	0.0017225	103.327	64.5747	165.334	66.5504	K
2174	Upper Kristianity	CSS 107	1	0.000420512	60.2953	26.7461	135.927	66.137	K
2174	Upper Kristianity	CSS 109	1	0.000500259	64.4306	28.5836	145.234	66.137	K
2174	Upper Kristianity	CSS 115	1	0.000225894	47.5545	21.0818	107.269	66.137	K
2174	Upper Kristianity	CSS 125	2	0.000141669	39.7912	22.3413	70.8703	66.137	K
2174	Upper Kristianity	CSS 133	1	0.000506067	64.7154	28.7101	145.875	66.137	K
2174	Upper Kristianity	CSS 140	1	0.00183619	105.881	46.9731	238.662	66.137	K
2174	Upper Kristianity	CSS 144	1	0.000814715	77.6255	34.4433	174.946	66.137	K
2174	Upper Kristianity	CSS 150	1	0.000247001	49.2052	21.8159	110.981	66.137	K
2174	Upper Kristianity	CSS 227	1	0.000830075	78.1813	34.69	176.198	66.137	K
2174	Upper Kristianity	CSS 91	1	0.00172988	103.496	45.9165	233.279	66.137	K
2174	Upper Kristianity	CSS 95	1	0.000757906	75.5115	33.5048	170.184	66.137	K
2177	Baptist Road	144	4	0.000860328	79.2578	52.7465	119.094	65.91	West
2177	Baptist Road	396	14	0.000299445	52.9607	42.4412	66.0875	65.91	West
2177	Baptist Road	507	4	0.000358968	56.7586	37.7421	85.3567	65.91	West
2177	Baptist Road	927	1	0.000835291	78.3686	34.7731	176.62	65.91	West
2177	Baptist Road	BR 14.1	9	0.000165613	42.2371	32.0378	55.6834	65.91	West
2177	Baptist Road	BR 14.2	1	0.0008607	79.2708	35.1736	178.653	65.91	West
2177	Baptist Road	BR 15.2	1	0.000310621	53.7072	23.8177	121.106	65.91	West
2177	Baptist Road	BR 15.5	1	0.000126024	38.0516	16.8545	85.9073	65.91	West
2177	Baptist Road	BR 16.4	1	0.000144371	40.0795	17.7567	90.465	65.91	West
2177	Baptist Road	BR 19.1	3	0.000403527	59.3531	37.0808	95.0029	65.91	West
2177	Baptist Road	BR 19.3	2	0.000208667	46.1351	25.9238	82.1039	65.91	West
2177	Baptist Road	BR 19.4	1	0.000183462	43.9213	19.4658	99.1009	65.91	West
2177	Baptist Road	BR 19.8	1	0.000303111	53.2073	23.5955	119.982	65.91	West
2177	Baptist Road	BR 22.1	2	0.000351342	56.2949	31.6577	100.105	65.91	West
2177	Baptist Road	BR 24.3	2	0.000727695	74.3472	41.8333	132.132	65.91	West
2177	Baptist Road	BR 29.3	1	0.000452929	62.0302	27.5171	139.831	65.91	West
2177	Baptist Road	BR 30.1	3	0.000763301	75.7164	47.3285	121.131	65.91	West
2177	Baptist Road	BR 30.3	7	0.000515008	65.1498	47.8342	88.7335	65.91	West
2302	Doughnut Feast	4	18	0.00136734	94.603	77.9091	114.874	68.64	Laramie
2302	Doughnut Feast	809	1	0.00019602	45.0463	19.9662	101.63	68.64	Laramie
2302	Doughnut Feast	827	3	0.000547214	66.677	41.6699	106.691	68.64	Laramie
2302	Doughnut Feast	828	4	0.000495835	64.2124	42.7179	96.5224	68.64	Laramie
2302	Doughnut Feast	846	4	0.00111421	87.4867	58.2228	131.459	68.64	Laramie
2302	Doughnut Feast	847	1	0.000602601	69.1785	30.6927	155.922	68.64	Laramie
2302	Doughnut Feast	853	1	0.000429707	60.7956	26.9684	137.053	68.64	Laramie
2302	Doughnut Feast	LA52	2	0.000454991	62.138	34.9532	110.466	68.64	Laramie
2311	Video Visions	4	5	0.000428057	60.7063	42.1374	87.458	64.55	Central
2311	Video Visions	20	1	0.000375392	57.7369	25.609	130.171	64.55	Central
2311	Video Visions	167	7	0.000623671	70.0928	51.4752	95.4439	64.55	Central
2311	Video Visions	178	1	0.000690712	72.8805	32.3367	164.258	64.55	Central
2311	Video Visions	Video 28.1	1	0.0024988	119.106	52.8297	268.528	64.55	Central
2339	Sick of Sycamores	4	9	0.000297105	52.8021	40.1376	69.4626	63.84	West
2339	Sick of Sycamores	535	1	0.000316219	54.0749	23.9812	121.933	63.84	West
2339	Sick of Sycamores	540	2	0.00029466	52.6358	29.5932	93.6203	63.84	West
2339	Sick of Sycamores	544	1	0.000148587	40.5226	17.9539	91.461	63.84	West
2339	Sick of Sycamores	596	7	0.000244736	49.0324	35.9409	66.8924	63.84	West
2339	Sick of Sycamores	606	1	0.000303462	53.2309	23.606	120.035	63.84	West
2339	Sick of Sycamores	619	1	0.00101447	84.4079	37.4532	190.229	63.84	West
2339	Sick of Sycamores	620	1	0.000426778	60.6369	26.8979	136.696	63.84	West
2359	Cold Coyote Canyon	4	2	0.000159652	41.6497	23.391	74.161	64.53	Central
2359	Cold Coyote Canyon	178	1	0.000163415	42.0221	18.621	94.8316	64.53	Central
2359	Cold Coyote Canyon	415	6	0.000822331	77.9019	55.8378	108.684	64.53	Central
2359	Cold Coyote Canyon	436	2	0.000284757	51.9528	29.2078	92.4102	64.53	Central
2359	Cold Coyote Canyon	450	2	0.000167775	42.4468	23.8412	75.5724	64.53	Central
2359	Cold Coyote Canyon	452	1	0.0003378	55.456	24.5951	125.039	64.53	Central
2359	Cold Coyote Canyon	460	1	0.00081251	77.5451	34.4076	174.765	64.53	Central
2359	Cold Coyote Canyon	CCC 35.1	1	0.000687173	72.7376	32.2733	163.936	64.53	Central
2361	Far Out	BC19	2	0.000506666	64.7446	36.4228	115.089	66.82	K
2361	Far Out	Far Out 23.1	1	0.000355222	56.5316	25.0733	127.459	66.82	K
2361	Far Out	Far Out 33.1	1	0.000735782	74.6618	33.1276	168.27	66.82	K
2362	Karlis Site	12	3	0.00225785	114.581	71.5881	183.393	68.15	Laramie
2362	Karlis Site	911	1	0.000839748	78.5281	34.8439	176.979	68.15	Laramie
2362	Karlis Site	Karlis 14.5	1	0.000592354	68.7268	30.4921	154.905	68.15	Laramie
2362	Karlis Site	Karlis 17.1	2	0.000694408	73.0293	41.091	129.792	68.15	Laramie
2362	Karlis Site	Karlis 23.1	1	0.000868583	79.5474	35.2963	179.276	68.15	Laramie
2362	Karlis Site	Karlis 24.1	1	0.000430838	60.8566	26.9956	137.19	68.15	Laramie
2362	Karlis Site	Karlis 24.5	2	0.00117007	89.1367	50.1565	158.411	68.15	Laramie
2362	Karlis Site	Karlis 28.1	1	0.00182816	105.704	46.8947	238.262	68.15	Laramie
2362	Karlis Site	Karlis 34.1	1	0.00159161	100.254	44.4799	225.964	68.15	Laramie
2362	Karlis Site	Karlis 35.2	2	0.0015603	99.496	55.9794	176.841	68.15	Laramie
2362	Karlis Site	LA63	1	0.000800256	77.0963	34.2084	173.754	68.15	Laramie
2568	Baby Candy	4	2	0.000472258	63.0284	35.4553	112.045	65.98	East
2568	Baby Candy	144	9	0.00125512	91.5583	69.7155	120.245	65.98	East
2568	Baby Candy	167	12	0.000738121	74.7523	59.0023	94.7066	65.98	East
2568	Baby Candy	335	3	0.000429226	60.7696	37.9687	97.2628	65.98	East
2568	Baby Candy	BC 77	1	0.000388888	58.5212	25.9576	131.935	65.98	East
2576	Zanzare	144	6	0.00113496	88.1054	63.1518	122.919	65.99	East
2576	Zanzare	167	15	0.000900626	80.6559	65.2476	99.7027	65.99	East
2576	Zanzare	335	1	0.00155106	99.2704	44.044	223.745	65.99	East
2576	Zanzare	350	2	0.00061026	69.5131	39.1102	123.55	65.99	East
2576	Zanzare	372	2	0.000930492	81.6673	45.9544	145.134	65.99	East
2576	Zanzare	Zanzare 25.2	2	0.00207221	110.886	62.375	197.126	65.99	East
2668	Titan Up	12	1	0.00178299	104.698	46.4492	235.993	65.96	West
2668	Titan Up	18	4	0.000446051	61.6687	41.0204	92.7107	65.96	West
2668	Titan Up	301	1	0.000879548	79.9295	35.4659	180.137	65.96	West
2668	Titan Up	Titan 30.2	2	0.000696932	73.1305	41.1481	129.972	65.96	West
2687	Chopping at the Gap	18	13	0.000547795	66.704	53.1111	83.7759	64.3	Central
2687	Chopping at the Gap	124	6	0.000199833	45.379	32.444	63.4711	64.3	Central
2687	Chopping at the Gap	644	1	0.00104836	85.4741	37.9262	192.632	64.3	Central
2687	Chopping at the Gap	645	6	0.000226652	47.6154	34.0562	66.5731	64.3	Central
2687	Chopping at the Gap	648	7	0.000537549	66.2247	48.6262	90.1922	64.3	Central
2687	Chopping at the Gap	657	1	0.000476959	63.2674	28.0668	142.616	64.3	Central
2687	Chopping at the Gap	682	1	0.000104248	35.3918	15.671	79.9294	64.3	Central
2687	Chopping at the Gap	685	1	0.00114627	88.4398	39.2418	199.318	64.3	Central
2687	Chopping at the Gap	686	1	0.000183094	43.8876	19.4508	99.0251	64.3	Central
2687	Chopping at the Gap	694	1	0.000307088	53.473	23.7136	120.579	64.3	Central
2687	Chopping at the Gap	715	1	0.000829985	78.178	34.6885	176.191	64.3	Central
2687	Chopping at the Gap	722	3	0.000926371	81.5289	50.9639	130.425	64.3	Central
2687	Chopping at the Gap	JC 221	1	9.92842e-05	34.7383	15.3802	78.4609	64.3	Central
2687	Chopping at the Gap	JC ttQ	1	0.00616352	168.157	74.5076	379.515	64.3	Central
2687	Chopping at the Gap	JC ttR	1	0.000462508	62.5282	27.7383	140.952	64.3	Central
2689	Big Tree	10	1	0.000581275	68.2329	30.2727	153.793	63.84	West
2689	Big Tree	24	1	0.000588501	68.5557	30.4161	154.52	63.84	West
2689	Big Tree	80	1	0.000182468	43.8302	19.4253	98.8961	63.84	West
2689	Big Tree	111	1	0.000146671	40.3221	17.8647	91.0104	63.84	West
2690	Toad Hole Cherries	25	1	0.00122917	90.8304	40.3021	204.708	63.84	West
2690	Toad Hole Cherries	39	1	0.000231761	48.0225	21.29	108.322	63.84	West
2690	Toad Hole Cherries	70	1	0.000313734	53.9121	23.9088	121.567	63.84	West
2690	Toad Hole Cherries	71	1	0.000565176	67.5047	29.9493	152.154	63.84	West
2698	National Geo	33	1	0.000417861	60.1498	26.6815	135.6	63.84	West
2698	National Geo	43	1	0.00110679	87.2635	38.72	196.666	63.84	West
2698	National Geo	153	1	0.000488555	63.8506	28.3259	143.928	63.84	West
2699	Watermelon	4	1	0.000137159	39.3025	17.4111	88.7187	63.84	West
2699	Watermelon	8	1	0.000218522	46.9556	20.8154	105.923	63.84	West
2699	Watermelon	17	1	0.000528922	65.8166	29.1994	148.354	63.84	West
2699	Watermelon	24	1	0.000299685	52.9768	23.493	119.463	63.84	West
2699	Watermelon	33	2	0.000405329	59.4542	33.4398	105.706	63.84	West
2699	Watermelon	43	2	0.000684271	72.6201	40.8606	129.065	63.84	West
2699	Watermelon	74	1	0.000836916	78.4268	34.799	176.751	63.84	West
2699	Watermelon	114	1	0.00101924	84.5592	37.5203	190.57	63.84	West
2699	Watermelon	135	1	0.000768341	75.907	33.6804	171.075	63.84	West
2699	Watermelon	140	1	0.000765181	75.7876	33.6274	170.806	63.84	West
2699	Watermelon	178	2	0.000604352	69.2553	38.9649	123.093	63.84	West
2716	Vernon	164	1	0.000174039	43.0454	19.0762	97.1319	63.84	West
2720	Lizard Lounge	122	1	0.0021827	113.109	50.1745	254.981	63.84	West
2720	Lizard Lounge	145	1	0.00405376	143.285	63.5239	323.196	63.84	West
2720	Lizard Lounge	155	1	0.000405651	59.4722	26.3803	134.075	63.84	West
2720	Lizard Lounge	165	1	0.000501248	64.4793	28.6052	145.343	63.84	West
2720	Lizard Lounge	167	1	0.00118057	89.4416	39.6861	201.577	63.84	West
2723	Leos Dreamin	8	1	0.000647674	71.1112	31.5511	160.274	63.84	West
2723	Leos Dreamin	33	1	0.000587324	68.5033	30.3928	154.402	63.84	West
2723	Leos Dreamin	43	1	0.000297629	52.8377	23.4311	119.15	63.84	West
2723	Leos Dreamin	CR96	1	0.000324973	54.6419	24.2333	123.208	63.84	West
2731	Two Tarps to the Wind	6	1	0.000734522	74.6129	33.1059	168.16	63.84	West
2731	Two Tarps to the Wind	12	2	0.00243987	118.025	66.3799	209.851	63.84	West
2731	Two Tarps to the Wind	13	1	0.000216929	46.8246	20.7572	105.628	63.84	West
2731	Two Tarps to the Wind	18	3	0.000707485	73.5516	45.9739	117.672	63.84	West
2731	Two Tarps to the Wind	42	1	0.000537049	66.2011	29.3702	149.219	63.84	West
2731	Two Tarps to the Wind	58	2	0.00106241	85.9099	48.3416	152.674	63.84	West
2731	Two Tarps to the Wind	80	1	0.000844842	78.7097	34.9245	177.389	63.84	West
2731	Two Tarps to the Wind	110	1	0.00028423	51.9161	23.0213	117.077	63.84	West
2731	Two Tarps to the Wind	186	1	0.000158192	41.5039	18.3904	93.6668	63.84	West
2731	Two Tarps to the Wind	221	1	0.000358446	56.727	25.1602	127.899	63.84	West
2732	Easy to Reach	144	1	0.00113852	88.2108	39.1403	198.802	65.08	East
2732	Easy to Reach	309	2	0.000658516	71.5636	40.2654	127.19	65.08	East
2733	Stairway to Heaven	1	3	0.000137952	39.3891	24.5541	63.1869	63.84	West
2733	Stairway to Heaven	4	1	0.000419827	60.2577	26.7294	135.843	63.84	West
2733	Stairway to Heaven	6	1	0.000343071	55.7849	24.7414	125.779	63.84	West
2733	Stairway to Heaven	12	1	0.00147329	97.3387	43.1878	219.387	63.84	West
2733	Stairway to Heaven	13	1	0.000227954	47.7197	21.1553	107.641	63.84	West
2733	Stairway to Heaven	43	5	0.000757566	75.4986	52.4351	108.706	63.84	West
2733	Stairway to Heaven	66	1	0.000733758	74.5832	33.0927	168.093	63.84	West
2733	Stairway to Heaven	190	1	0.000530047	65.8701	29.2231	148.474	63.84	West
2733	Stairway to Heaven	193	1	0.000310975	53.7305	23.8281	121.158	63.84	West
2733	Stairway to Heaven	196	1	9.04836e-05	33.5282	14.8418	75.7414	63.84	West
2733	Stairway to Heaven	201	1	0.000312372	53.8226	23.869	121.365	63.84	West
2733	Stairway to Heaven	219	1	0.000797546	76.9965	34.1641	173.529	63.84	West
2741	120th St Laramie	4	4	0.000506933	64.7577	43.0817	97.3396	68.15	Laramie
2741	120th St Laramie	300	1	0.000562107	67.3645	29.887	151.838	68.15	Laramie
2741	120th St Laramie	950	11	0.000716163	73.8949	57.7248	94.5947	68.15	Laramie
2741	120th St Laramie	120th St 15.1	1	0.000282128	51.7691	22.956	116.747	68.15	Laramie
2741	120th St Laramie	120th St 17.1	1	0.000475304	63.1834	28.0295	142.427	68.15	Laramie
2741	120th St Laramie	120th St 18.1	3	0.0008245	77.9803	48.7448	124.75	68.15	Laramie
2741	120th St Laramie	120th St 18.2	1	0.000433655	61.0083	27.063	137.532	68.15	Laramie
2748	Whenever Show	33	1	0.000844107	78.6835	34.9129	177.33	63.84	West
2748	Whenever Show	43	2	0.000369284	57.3762	32.2677	102.022	63.84	West
2748	Whenever Show	87	1	0.000212419	46.4502	20.5907	104.786	63.84	West
2748	Whenever Show	207	1	0.000754792	75.3928	33.4522	169.917	63.84	West
2763	Regans Farewell	68	1	0.00109653	86.9536	38.5826	195.967	63.84	West
2763	Regans Farewell	Not 68	1	0.000751224	75.2565	33.3916	169.61	63.84	West
2801	Backhoe Breaker	13	2	0.00135912	94.3853	53.1075	167.746	63.84	West
2801	Backhoe Breaker	18	1	0.000511302	64.9703	28.8234	146.448	63.84	West
2801	Backhoe Breaker	186	1	0.000173691	43.0126	19.0616	97.0581	63.84	West
2802	Subterranean Blues	6	1	0.000320948	54.3824	24.1179	122.624	63.84	West
2803	The End	4	1	0.000334676	55.2594	24.5078	124.597	64.48	East
2803	The End	309	3	0.000710268	73.6619	46.043	117.848	64.48	East
2803	Zebra Beds	Zebra 14.2	1	0.00222953	114.03	50.5824	257.061	64.48	East
2805	Zebra Beds	18	2	0.000406486	59.519	33.4763	105.821	67.53	K
2805	Zebra Beds	33	1	0.000304063	53.2711	23.6238	120.125	67.53	K
2805	Zebra Beds	320	1	0.000414713	59.9763	26.6043	135.209	67.53	K
2805	Zebra Beds	934	1	0.000482482	63.5462	28.1907	143.243	67.53	K
2805	Zebra Beds	Zebra 12.1	1	0.000275541	51.304	22.7492	115.701	67.53	K
2805	Zebra Beds	Zebra 16.2	5	0.000972469	83.0555	57.687	119.58	67.53	K
2805	Zebra Beds	Zebra 16.3	1	0.00166879	102.084	45.2909	230.093	67.53	K
2805	Zebra Beds	Zebra 17.3	1	0.000436446	61.158	27.1295	137.869	67.53	K
2831	The Shadow	12	1	0.000673683	72.1888	32.0296	162.701	63.84	West
2885	My Lucky Number	4	5	0.000651218	71.2596	49.4865	102.613	65.54	East
2885	My Lucky Number	309	4	0.000506635	64.7431	43.072	97.3178	65.54	East
2885	My Lucky Number	336	1	0.000597238	68.9427	30.588	155.391	65.54	East
2885	My Lucky Number	390	6	0.000954303	82.4594	59.1063	115.039	65.54	East
2907	Lucky Break	Lucky Unid 1	1	0.0016035	100.54	44.6065	226.608	65.94	East
2927	J Squared	396	1	0.000542941	66.4776	29.493	149.841	64.65	East
2927	J Squared	438	1	0.000259872	50.1693	22.2447	113.149	64.65	East
2966	Missing Hill	5	2	0.000204228	45.7577	25.7107	81.4354	63.84	West
2966	Missing Hill	6	5	0.000297744	52.8455	36.6561	76.1851	63.84	West
2966	Missing Hill	13	4	0.000476903	63.2645	42.0854	95.1019	63.84	West
2966	Missing Hill	16	1	0.00193431	108.007	47.9152	243.463	63.84	West
2966	Missing Hill	18	3	0.000529026	65.8216	41.1341	105.326	63.84	West
2966	Missing Hill	43	1	0.00105116	85.5612	37.9649	192.829	63.84	West
2966	Missing Hill	54	3	0.000603155	69.2028	43.2517	110.725	63.84	West
2966	Missing Hill	58	1	0.00031452	53.9637	23.9317	121.683	63.84	West
2966	Missing Hill	153	1	0.000472912	63.0618	27.9754	142.153	63.84	West
2966	Missing Hill	164	1	0.00037549	57.7426	25.6116	130.184	63.84	West
2966	Missing Hill	167	1	0.000777061	76.2349	33.826	171.813	63.84	West
2966	Missing Hill	201	1	0.000462182	62.5113	27.7308	140.914	63.84	West
2966	Missing Hill	211	2	0.000636211	70.6278	39.7382	125.529	63.84	West
2966	Missing Hill	212	2	0.000572941	67.8575	38.1773	120.612	63.84	West
2966	Missing Hill	219	1	0.00029912	52.9386	23.476	119.377	63.84	West
2967	DMNH 2967	13	1	0.000816324	77.684	34.4693	175.078	63.84	West
2967	DMNH 2967	200	2	0.000294199	52.6043	29.5754	93.5645	63.84	West
2968	Oxidized Hill	4	2	9.61127e-05	34.3101	19.2452	61.1678	63.84	West
2968	Oxidized Hill	16	1	0.000288878	52.2388	23.1648	117.803	63.84	West
2969	Last Day	6	3	0.000620106	69.9394	43.7129	111.901	63.84	West
2969	Last Day	13	1	0.000448099	61.7767	27.4044	139.261	63.84	West
2969	Last Day	16	1	0.000222232	47.2585	20.9502	106.604	63.84	West
2969	Last Day	23	1	0.000209003	46.1634	20.4631	104.142	63.84	West
2969	Last Day	43	2	0.000787411	76.6212	43.1138	136.17	63.84	West
2994	The Best Place Around	18	1	0.00176857	104.374	46.3056	235.261	63.84	West
2994	The Best Place Around	Best 23.1	1	0.00018685	44.2293	19.6028	99.7934	63.84	West
2994	The Best Place Around	Best 37.1	1	0.000984845	83.4577	37.0316	188.088	63.84	West
3011	Three Four	Three Four 14.1	1	0.000710532	73.6724	32.6883	166.042	66.82	K
3011	Three Four	Three Four 14.2	1	0.000561417	67.3329	29.8729	151.767	66.82	K
3011	Three Four	Three Four 14.4	2	0.00085281	78.9925	44.4489	140.382	66.82	K
3011	Three Four	Three Four 15.1	3	0.000686612	72.7149	45.4503	116.335	66.82	K
3011	Three Four	Three Four 17.1	1	0.000212372	46.4463	20.5889	104.778	66.82	K
3011	Three Four	Three Four 33.1	2	0.00038787	58.4626	32.8805	103.948	66.82	K
3011	Three Four	Three Four 35.1	1	0.00199718	109.335	48.5034	246.46	66.82	K
3213	Bovine Landmine	Landmine 13.1	2	0.000430956	60.863	34.2343	108.205	66.05	K
3213	Bovine Landmine	Landmine 15.1	5	0.000848313	78.8331	54.7532	113.503	66.05	K
3213	Bovine Landmine	Landmine 16.1	1	0.000823476	77.9433	34.5843	175.662	66.05	K
3213	Bovine Landmine	Landmine 29.1	2	0.00165664	101.799	57.2733	180.941	66.05	K
3213	Bovine Landmine	Landmine 31.1	1	0.00140877	95.6879	42.4559	215.663	66.05	K
3487	Bovine Audience	Audience 15.1	1	0.000601523	69.1312	30.6717	155.816	65.93	East
3487	Bovine Audience	Audience 15.2	1	0.000391841	58.6905	26.0329	132.316	65.93	East
3487	Bovine Audience	Audience 19.1	2	0.000898201	80.5728	45.3384	143.189	65.93	East
3487	Bovine Audience	Audience 33.1	2	0.000759893	75.587	42.5315	134.333	65.93	East
3487	Bovine Audience	Audience 33.2	1	0.00088157	79.9997	35.4971	180.295	65.93	East
3490	The Little Slot	Little Slot 24.1	1	0.000667438	71.9325	31.9157	162.123	65.9	East
3490	The Little Slot	Little Slot 33.1	2	0.000916562	81.1981	45.6903	144.3	65.9	East
3490	The Little Slot	Little Slot 34.1	1	0.000196774	45.1124	19.9956	101.779	65.9	East
3495	Stedillie	12	1	0.00107859	86.4073	38.3402	194.736	66.1	K
3495	Stedillie	Stedillie 19.1	2	0.00134712	94.0661	52.928	167.178	66.1	K
3495	Stedillie	Stedillie 22.1	1	0.00165455	101.75	45.1431	229.341	66.1	K
3495	Stedillie	Stedillie 22.2	1	0.000687267	72.7414	32.275	163.945	66.1	K
3495	Stedillie	Stedillie 22.3	1	0.000454757	62.1257	27.5595	140.046	66.1	K
3495	Stedillie	Stedillie 22.4	1	0.00109542	86.9202	38.5677	195.892	66.1	K
3495	Stedillie	Stedillie 22.5	1	0.00103476	85.0489	37.7376	191.674	66.1	K
3495	Stedillie	Stedillie 24.2	1	0.000157818	41.4663	18.3737	93.5824	66.1	K
3495	Stedillie	Stedillie 26.1	1	0.000356355	56.6004	25.1039	127.614	66.1	K
3495	Stedillie	Stedillie 29.1	1	0.00148203	97.5589	43.2854	219.884	66.1	K
3495	Stedillie	Stedillie 29.5	1	0.00108987	86.7516	38.493	195.512	66.1	K
3495	Stedillie	Stedillie 30.1	1	0.00278631	124.166	55.0689	279.96	66.1	K
3495	Stedillie	Stedillie 35.2	1	0.00027205	51.0547	22.6383	115.14	66.1	K
3495	Stedillie	Stedillie 36.1	3	0.00214351	112.329	70.1853	179.777	66.1	K
3495	Stedillie	Stedillie 37.1	9	0.000854353	79.047	60.1925	103.807	66.1	K
3495	Stedillie	Stedillie 41.3	1	0.00054571	66.6069	29.5505	150.133	66.1	K
3533	Ian's Orchard	4	1	0.00059815	68.9829	30.6058	155.482	65.98	East
3533	Ian's Orchard	144	9	0.0011214	87.7018	66.7828	115.174	65.98	East
3533	Ian's Orchard	165	2	0.000336446	55.3709	31.1365	98.4677	65.98	East
3533	Ian's Orchard	336	4	0.000492554	64.0497	42.6093	96.2786	65.98	East
3533	Ian's Orchard	Orchard 19.1	1	0.000572481	67.8367	30.0967	152.901	65.98	East
3533	Ian's Orchard	Orchard 19.2	1	0.000939017	81.9523	36.3636	184.695	65.98	East
3613	Out of the Blue	4	1	0.000409507	59.6876	26.476	134.56	63.84	West
3613	Out of the Blue	35	3	0.000637896	70.6992	44.1885	113.115	63.84	West
3613	Out of the Blue	43	1	0.00061534	69.7336	30.9392	157.172	63.84	West
3613	Out of the Blue	129	2	0.000197941	45.2144	25.404	80.4733	63.84	West
3613	Out of the Blue	196	1	0.000668565	71.9788	31.9363	162.228	63.84	West
3613	Out of the Blue	PCP 24.3	2	0.000918244	81.255	45.7224	144.401	63.84	West
3613	Out of the Blue	PCP 30.6	2	0.000572082	67.8186	38.1553	120.543	63.84	West
3613	Out of the Blue	PCP 30.8	1	0.000294581	52.6303	23.3389	118.684	63.84	West
3618	Ian's Indoctrination	13	1	0.00121727	90.4936	40.1527	203.949	63.84	West
3618	Ian's Indoctrination	18	4	0.000709163	73.6182	48.9898	110.628	63.84	West
3618	Ian's Indoctrination	35	2	0.00110438	87.191	49.0623	154.952	63.84	West
3618	Ian's Indoctrination	129	4	0.00070418	73.4201	48.8578	110.331	63.84	West
3618	Ian's Indoctrination	148	1	0.000592528	68.7345	30.4955	154.922	63.84	West
3618	Ian's Indoctrination	173	3	0.000794301	76.8766	48.0544	122.986	63.84	West
3618	Ian's Indoctrination	196	1	0.000157305	41.4148	18.3508	93.4664	63.84	West
3618	Ian's Indoctrination	PCP 16.7	1	0.00112786	87.8943	38.9999	198.088	63.84	West
3618	Ian's Indoctrination	PCP 19.2	1	0.000294883	52.6509	23.3481	118.73	63.84	West
3618	Ian's Indoctrination	PCP 24.7	1	0.000278619	51.5221	22.8462	116.191	63.84	West
3618	Ian's Indoctrination	PCP 24.9	1	0.000533211	66.02	29.2897	148.811	63.84	West
3620	Plum Creek Parkway S	4	1	0.000889807	80.2844	35.6234	180.937	63.84	West
3620	Plum Creek Parkway S	18	3	0.00043476	61.0676	38.1555	97.7384	63.84	West
3620	Plum Creek Parkway S	53	1	0.000310162	53.6768	23.8042	121.037	63.84	West
3620	Plum Creek Parkway S	116	2	0.000567694	67.6195	38.0431	120.19	63.84	West
3620	Plum Creek Parkway S	129	6	0.000328208	54.849	39.2677	76.613	63.84	West
3620	Plum Creek Parkway S	148	1	0.0010753	86.3067	38.2956	194.509	63.84	West
3620	Plum Creek Parkway S	173	1	0.000203567	45.701	20.2574	103.102	63.84	West
3620	Plum Creek Parkway S	PCP 16.1	1	0.000873951	79.7348	35.3795	179.698	63.84	West
3620	Plum Creek Parkway S	PCP 16.2	1	0.000193734	44.8449	19.8766	101.177	63.84	West
3620	Plum Creek Parkway S	PCP 24.3	1	0.000260275	50.1991	22.2579	113.216	63.84	West
3740	Matt's Meeting	CSS 111	1	0.000152193	40.8955	18.1198	92.2992	65.5219	Central
3740	Matt's Meeting	CSS 2	1	0.00034602	55.9676	24.8226	126.19	65.5219	Central
3740	Matt's Meeting	CSS 53	2	0.000540914	66.3827	37.3461	117.995	65.5219	Central
3740	Matt's Meeting	CSS 76	1	0.000241544	48.7871	21.63	110.041	65.5219	Central
3740	Matt's Meeting	CSS 85	4	0.00122743	90.7813	60.4136	136.414	65.5219	Central
3742	Sharons Dead Battery	CSS 135	1	0.000282317	51.7823	22.9619	116.776	65.0295	Central
3742	Sharons Dead Battery	CSS 2	1	0.000815317	77.6474	34.453	174.995	65.0295	Central
3742	Sharons Dead Battery	CSS unk	1	0.00249469	119.031	52.7965	268.358	65.0295	Central
3743	Waterfall	CSS 140	3	0.000674941	72.2403	45.1532	115.577	66.1217	K
3743	Waterfall	CSS 144	6	0.000447925	61.7675	44.2471	86.2256	66.1217	K
3743	Waterfall	CSS 158	1	0.000609475	69.4789	30.8261	156.598	66.1217	K
3743	Waterfall	CSS 233	1	0.00209942	111.44	49.4357	251.213	66.1217	K
3743	Waterfall	CSS 92	1	0.000854928	79.0673	35.0833	178.194	66.1217	K
3744	Feral Llama	CSS 130	1	0.00095513	82.4867	36.6007	185.899	65.8665	Central
3745	Frozen Kraut Nose	CSS 75	1	0.000621842	70.0141	31.0638	157.803	65.8154	Central
3745	Frozen Kraut Nose	CSS 83	2	0.000467917	62.8065	35.3301	111.651	65.8154	Central
3809	Milito's Meeting	CSS 2	6	0.000524265	65.5946	46.9992	91.5474	65.5403	Central
3809	Milito's Meeting	CSS 95	1	0.00166333	101.956	45.2343	229.805	65.5403	Central
4055	I-25 at Alameda	I25 21.1	2	0.000854368	79.0475	44.4799	140.48	66.5	K
4055	I-25 at Alameda	I25 21.2	1	0.00142439	96.0918	42.635	216.574	66.5	K
4055	I-25 at Alameda	I25 23.1	1	0.00176459	104.284	46.2658	235.058	66.5	K
4055	I-25 at Alameda	I25 37.1	7	0.000792273	76.8016	56.4119	104.561	66.5	K
4055	I-25 at Alameda	I25 37.2	1	0.00112161	87.7079	38.9172	197.668	66.5	K
4055	I-25 at Alameda	I25 40.1	4	0.00155753	99.4285	66.1589	149.428	66.5	K
4080	TP Flyzone	TP 14.1	1	0.000395472	58.8977	26.125	132.782	66.5	K
4080	TP Flyzone	TP 21.1	1	0.000232058	48.0461	21.3004	108.375	66.5	K
4080	TP Flyzone	TP 24.1	1	0.00283094	124.922	55.4034	281.669	66.5	K
4080	TP Flyzone	TP 25.1	1	0.000148353	40.4981	17.943	91.4061	66.5	K
4080	TP Flyzone	TP 30.1	1	0.000609685	69.4881	30.8302	156.619	66.5	K
4080	TP Flyzone	TP 33.1	2	0.000522054	65.4889	36.8423	116.409	66.5	K
4080	TP Flyzone	TP 35.1	1	0.00174023	103.732	46.021	233.812	66.5	K
4080	TP Flyzone	TP 37.1	2	0.000785439	76.5478	43.0725	136.04	66.5	K
6346	DMNH 6346	CSS 195	1	0.000618556	69.8726	31.001	157.485	65.509	Central
6346	DMNH 6346	CSS 2	1	0.000467751	62.798	27.8582	141.559	65.509	Central
6930	DMNH 6930	6930 14.1	1	0.000676556	72.3063	32.0817	162.965	65.99	East
6930	DMNH 6930	6930 23.1	1	0.00110895	87.3286	38.7489	196.813	65.99	East
6930	DMNH 6930	6930 23.2	1	0.00117414	89.2551	39.6034	201.156	65.99	East
6930	DMNH 6930	6930 23.3	1	0.000469084	62.8663	27.8886	141.713	65.99	East
6930	DMNH 6930	6930 23.4	1	0.000703167	73.3798	32.5584	165.383	65.99	East
6930	DMNH 6930	6930 30.1	1	0.0014524	96.8093	42.9531	218.193	65.99	East
7124	Bishop Wall	CSS 106	2	0.000236413	48.3885	27.196	86.0953	65.9594	Central
7124	Bishop Wall	CSS 112	5	0.00026993	50.9024	35.3002	73.4004	65.9594	Central
7124	Bishop Wall	CSS 141	1	0.000773942	76.1179	33.774	171.55	65.9594	Central
7124	Bishop Wall	CSS 204	1	0.00174903	103.932	46.1097	234.263	65.9594	Central
7124	Bishop Wall	CSS 65	1	0.000930853	81.6794	36.2425	184.08	65.9594	Central
7124	Bishop Wall	CSS 76	2	0.000206443	45.9466	25.8174	81.7701	65.9594	Central
7124	Bishop Wall	CSS 85	2	0.000480973	63.4702	35.7043	112.829	65.9594	Central
7124	Bishop Wall	CSS 92	1	0.000758321	75.5273	33.5119	170.219	65.9594	Central
7127	Antoine Cheated	CSS 155	2	0.000362821	56.9905	32.0502	101.339	65.7653	Central
7127	Antoine Cheated	CSS 78	1	0.000624716	70.1376	31.1187	158.081	65.7653	Central
7127	Antoine Cheated	CSS 92	4	0.00147105	97.2822	64.7335	146.197	65.7653	Central
7131	Way-Smith Way	CSS 112	1	0.000347017	56.0292	24.8499	126.329	65.374	Central
7131	Way-Smith Way	CSS 136	1	0.000733972	74.5915	33.0964	168.112	65.374	Central
7131	Way-Smith Way	CSS 147	1	0.00238954	117.089	51.9369	263.971	65.374	Central
7131	Way-Smith Way	CSS 155	1	0.00127835	92.2019	40.9103	207.801	65.374	Central
7131	Way-Smith Way	CSS 161	3	0.000701294	73.305	45.8196	117.278	65.374	Central
7131	Way-Smith Way	CSS 181	1	0.000354989	56.5174	25.067	127.427	65.374	Central
7131	Way-Smith Way	CSS 2	31	0.000441301	61.417	52.8297	71.4002	65.374	Central
7131	Way-Smith Way	CSS 85	5	0.000952914	82.4135	57.2411	118.656	65.374	Central
7131	Way-Smith Way	CSS 95	1	0.000801071	77.1263	34.2217	173.821	65.374	Central
7132	The Rock Chuckers	CSS 2	2	0.00100232	84.0202	47.2784	149.315	65.178	Central
7134	High Leaf Site	CSS 104	1	0.000587166	68.4962	30.3897	154.386	65.1899	Central
7134	High Leaf Site	CSS 2	8	0.000938912	81.9488	61.3936	109.386	65.1899	Central
7134	High Leaf Site	CSS 75	1	0.000817286	77.719	34.4848	175.157	65.1899	Central
7134	High Leaf Site	CSS 76	11	0.0017467	103.879	81.12	133.023	65.1899	Central
7134	High Leaf Site	CSS 88	1	0.00171857	103.237	45.8017	232.695	65.1899	Central
7134	High Leaf Site	CSS 90	4	0.000616081	69.7656	46.4218	104.848	65.1899	Central
7134	High Leaf Site	CSS 92	2	0.00153351	98.8399	55.6108	175.673	65.1899	Central
7146	DMNH 7146	CSS 76	1	0.000700331	73.2666	32.5081	165.128	65.7032	Central
8131	Smiley Channel	CSS 130	1	0.000435845	61.1258	27.1152	137.796	65.8412	Central
8131	Smiley Channel	CSS 163	2	0.00122293	90.6541	51.0098	161.109	65.8412	Central
8131	Smiley Channel	CSS 167	1	0.000535943	66.149	29.347	149.102	65.8412	Central
8131	Smiley Channel	CSS 185	1	0.000142871	39.9198	17.6857	90.1063	65.8412	Central
8131	Smiley Channel	CSS 76	1	0.000244991	49.0519	21.7477	110.636	65.8412	Central
8131	Smiley Channel	CSS 77	1	0.00168093	102.367	45.4163	230.732	65.8412	Central
8135	Bequeath the Mammoth Tusk	CSS 168	3	0.000628479	70.2987	43.9378	112.475	66.0111	Central
8136	North of High Leaf Site	CSS 2	4	0.000669722	72.0264	47.9289	108.239	65.175	Central
8136	North of High Leaf Site	CSS 95	2	0.00047277	63.0545	35.47	112.091	65.175	Central
8137	DMNH 8137	CSS 91	1	0.00147783	97.4533	43.2386	219.645	65.7218	Central
8138	Where the Kids Play	CSS 143	1	0.000178673	43.4797	19.2694	98.1081	65.816	Central
8138	Where the Kids Play	CSS 2	1	0.000742692	74.9288	33.2462	168.872	65.816	Central
8138	Where the Kids Play	CSS 77	1	0.000708393	73.5876	32.6507	165.851	65.816	Central
8138	Where the Kids Play	CSS 78	5	0.000437731	61.2267	42.5001	88.2049	65.816	Central
8138	Where the Kids Play	CSS 92	4	0.000933144	81.7561	54.4098	122.847	65.816	Central
8139	DMNH 8139	CSS 2	1	0.000525884	65.672	29.1351	148.028	65.6311	Central
8139	DMNH 8139	CSS 71	1	0.00115904	88.8148	39.4081	200.163	65.6311	Central
8141	Tyler's B3	CSS 95	4	0.000260828	50.2397	33.3866	75.6	65.7289	Central
8149	DMNH 8149	CSS 2	1	0.000564619	67.4793	29.938	152.096	65.3546	Central
8149	DMNH 8149	CSS 85	1	0.000848788	78.8499	34.9868	177.705	65.3546	Central
8410	Big Texas Leaf	CSS 107	1	0.000258711	50.0836	22.2065	112.956	66.1039	K
8410	Big Texas Leaf	CSS 209	1	0.00166876	102.083	45.2906	230.092	66.1039	K
8411	Triple Cake	CSS 75	1	0.0012448	91.2701	40.4971	205.699	65.8259	Central
8412	Sea of Okhotsk	CSS 100	2	0.000794363	76.8789	43.259	136.628	65.8602	Central
8412	Sea of Okhotsk	CSS 161	1	0.000760839	75.623	33.5544	170.435	65.8602	Central
8412	Sea of Okhotsk	CSS 2	3	0.000397477	59.0116	36.8668	94.4581	65.8602	Central
8412	Sea of Okhotsk	CSS 95	4	0.00110082	87.0835	57.9546	130.853	65.8602	Central
8413	Pmag Payment	CSS 106	2	0.000183253	43.9021	24.663	78.1493	66.0624	K
8413	Pmag Payment	CSS 133	2	0.00106795	86.0808	48.4377	152.978	66.0624	K
8413	Pmag Payment	CSS 140	5	0.000258449	50.0642	34.7153	72.1994	66.0624	K
8413	Pmag Payment	CSS 81	1	0.000562023	67.3606	29.8853	151.829	66.0624	K
8413	Pmag Payment	CSS 93	3	0.000462635	62.5347	39.0749	100.079	66.0624	K
8413	Pmag Payment	CSS 95	7	0.000978355	83.2472	61.1492	113.331	66.0624	K
8414	Near Protein Rock	CSS 95	2	0.0012447	91.2672	51.3546	162.2	65.737	Central
8415	Flower Power	CSS 2	19	0.000968196	82.9159	68.6428	100.157	65.7715	Central
8415	Flower Power	CSS 95	1	0.000199333	45.3356	20.0949	102.28	65.7715	Central
8420	DMNH 8420	CSS 2	1	0.00202998	110.018	48.8057	248.001	65.3749	Central
8420	DMNH 8420	CSS 85	1	0.00127412	92.0852	40.8585	207.538	65.3749	Central
8421	Roll Front Bend	CSS 114	3	0.00024957	49.4001	30.8386	79.1336	65.8329	Central
8421	Roll Front Bend	CSS 147	1	0.00210595	111.572	49.4943	251.512	65.8329	Central
8421	Roll Front Bend	CSS 155	4	0.00122004	90.5721	60.2745	136.099	65.8329	Central
8421	Roll Front Bend	CSS 163	6	0.000859718	79.2363	56.795	110.545	65.8329	Central
8421	Roll Front Bend	CSS 176	1	0.00705915	177.102	78.454	399.79	65.8329	Central
8421	Roll Front Bend	CSS 2	4	0.000387122	58.4195	38.8512	87.8438	65.8329	Central
8421	Roll Front Bend	CSS 77	1	0.000686244	72.7001	32.2566	163.852	65.8329	Central
8421	Roll Front Bend	CSS 77	1	0.000686244	72.7001	40.4435	91.1517	65.8329	Central
8421	Roll Front Bend	CSS 78	3	0.000677286	72.3361	45.2132	115.73	65.8329	Central
8421	Roll Front Bend	CSS 78	3	0.000677287	72.3361	27.1229	43.3937	65.8329	Central
8421	Roll Front Bend	CSS 91	8	0.0023739	116.796	87.4182	156.046	65.8329	Central
8421	Roll Front Bend	CSS 91	8	0.0023739	116.796	29.3774	39.2499	65.8329	Central
8422	Water Bags	CSS 75	1	0.00124158	91.1797	40.457	205.496	65.8445	Central
8422	Water Bags	CSS 78	1	0.000359457	56.7881	25.1873	128.036	65.8445	Central
8423	Pyramid Peak Saddle	CSS 113	6	0.000840699	78.562	56.3114	109.605	65.5396	Central
8423	Pyramid Peak Saddle	CSS 189	1	0.000448411	61.7931	27.4117	139.298	65.5396	Central
8423	Pyramid Peak Saddle	CSS 2	9	0.000678242	72.3751	55.1041	95.0592	65.5396	Central
8423	Pyramid Peak Saddle	CSS 212	1	0.00268892	122.49	54.3272	276.173	65.5396	Central
8423	Pyramid Peak Saddle	CSS 83	4	0.0010883	86.7039	57.7021	130.282	65.5396	Central
8424	Wall Site	CSS 95	3	0.000648021	71.1258	44.4556	113.796	65.8474	Central

## Sheet: Sites
Sites: Information about fossil localities used in this study including site-mean leaf dry mass per area estimates, age, and climate estimates. 95% prediction intervals based on equation from Royer et al. (2007). See Site Age notes for reasoning behind Age Error. Mean annual precipitation comes from Johnson et al., (2003).
DMNH locality #	Locality Name	# morphotypes measured from locality	Site leaf dry mass per area (g/m^2)	Negative 95% prediction interval	Positive 95% prediction interval	Age (Ma) (See Site Age notes for more information)	Age Error (years)	K/Pg	Floral Association	Mean annual precipitation (cm)	Mean annual temperature (˚C)
412	South Table Mountain	5	77.2924	64.9973	91.9132	65.95	10^5	Paleocene	Central		24.1
654	Broomfield Roadcut	16	83.5742	74.6237	93.5983	68.1	10^6	Cretaceous	Laramie	159	17.34
1200	Castle Rock	38	64.1938	57.5455	71.6102	63.84	10^5	Paleocene	West	204	21.8
1204	Scotty's Palm	24	78.8796	71.088	87.5252	65.9	10^6	Paleocene	West	179	19.61
1694	I-70 Underpass	6	86.0657	73.4464	100.853	66.1	10^6	Cretaceous	K		24.09
2124	Lyco Luck	5	64.8685	54.1544	77.7022	66.25	10^5	Cretaceous	K	155	23.58
2125	Luxury Apartments	5	72.6676	60.9778	86.5983	68.1	10^6	Cretaceous	Laramie		21.75
2131	Rain Magnet	5	77.8013	65.4383	92.5001	65.99	10^5	Paleocene	Central	196	22.56
2132	Bambi Meets McPhee	8	51.8311	43.7212	61.4454	65.9493	10^5	Paleocene	Central	196	20.41
2133	Kristianity	9	83.2071	72.574	95.3982	66.1453	10^5	Cretaceous	K	169	22.08
2165	So Many Diggers Lower	1	92.8798	65.2377	132.234	66.5447	10^5	Cretaceous	K		26.64
2166	So Many Diggers Upper	6	93.8973	80.2109	109.919	66.5389	10^5	Cretaceous	K		25.62
2167	Trees and Leaves	4	96.8163	80.343	116.667	66.5504	10^5	Cretaceous	K		14.74
2174	Upper Kristianity	11	73.7743	64.6387	84.201	66.137	10^5	Cretaceous	K	169	21.95
2177	Baptist Road	18	59.2749	52.0015	67.5656	65.91	10^6	Paleocene	West		16.16
2302	Doughnut Feast	8	70.311	60.5712	81.617	68.64	10^6	Cretaceous	Laramie	118	18.24
2311	Video Visions	5	81.6841	68.7936	96.9901	64.55	10^6	Paleocene	Central		18.63
2339	Sick of Sycamores	8	55.8593	47.4085	65.8165	63.84	10^6	Paleocene	West	233	17.8
2359	Cold Coyote Canyon	8	58.8179	50.114	69.0334	64.53	10^5	Paleocene	Central		20.04
2361	Far Out	3	64.5076	51.7349	80.4338	66.82	10^6	Cretaceous	K
2362	Karlis Site	11	89.7028	79.0894	101.741	68.15	10^6	Cretaceous	Laramie		23.76
2568	Baby Candy	5	70.576	59.1531	84.2046	65.98	10^5	Paleocene	East	155	16.44
2576	Zanzare	6	91.4026	78.0646	107.02	65.99	10^5	Paleocene	East		15.05
2668	Titan Up	4	82.7397	68.55	99.8667	65.96	10^6	Paleocene	West		21.54
2687	Chopping at the Gap	15	80.1717	71.3272	90.1129	64.3	10^6	Paleocene	Central		22.78
2689	Big Tree	4	55.4785	45.1896	68.1099	63.84	10^5	Paleocene	West		23.39
2690	Toad Hole Cherries	4	67.1579	55.2684	81.605	63.84	10^5	Paleocene	West		22.77
2698	National Geo	3	71.2333	57.3454	88.4844	63.84	10^5	Paleocene	West		23.58
2699	Watermelon	11	66.4062	57.8394	76.2418	63.84	10^5	Paleocene	West		23.54
2716	Vernon	1	39.9243	27.3507	58.2782	63.84	10^5	Paleocene	West		19.7
2720	Lizard Lounge	5	105.187	88.7359	124.688	63.84	10^5	Paleocene	West		24.37
2723	Leos Dreamin	4	60.8271	49.8152	74.2731	63.84	10^5	Paleocene	West
2731	Two Tarps to the Wind	10	74.043	64.6222	84.8373	63.84	10^5	Paleocene	West		24.92
2732	Easy to Reach	2	80.7352	62.4951	104.299	65.08	10^6	Paleocene	East		16.44
2733	Stairway to Heaven	12	63.3868	55.2171	72.7652	63.84	10^5	Paleocene	West		24.5
2741	120th St Laramie	7	65.0457	55.4139	76.3517	68.15	10^6	Cretaceous	Laramie		17.8
2748	Whenever Show	4	65.1577	53.5485	79.2836	63.84	10^5	Paleocene	West		23.47
2763	Regans Farewell	2	81.7049	63.2581	105.531	63.84	10^5	Paleocene	West
2801	Backhoe Breaker	3	71.7004	57.7339	89.0455	63.84	10^5	Paleocene	West
2802	Subterranean Blues	1	51.9111	36.005	74.8442	63.84	10^5	Paleocene	West
2803	The End	2	63.9807	49.2159	83.175	64.48	10^6	Paleocene	East		19.5
2805	Zebra Beds	9	76.768	66.7803	88.2495	67.53	10^6	Cretaceous	K		16.44
2831	The Shadow	1	71.3522	49.9636	101.897	63.84	10^5	Paleocene	West
2885	My Lucky Number	4	71.5185	59.0072	86.6826	65.54	10^5	Paleocene	East		17.34
2907	Lucky Break	1	103.508	72.6994	147.373	65.94	10^5	Paleocene	East
2927	J Squared	2	57.1397	43.7478	74.631	64.65	10^6	Paleocene	East		21.54
2966	Missing Hill	15	67.9158	59.8974	77.0076	63.84	10^5	Paleocene	West
2967		2	65.6734	50.5652	85.2957	63.84	10^5	Paleocene	West
2968	Oxidized Hill	2	41.6885	31.343	55.4488	63.84	10^5	Paleocene	West
2969	Last Day	5	60.4303	50.2503	72.6727	63.84	10^5	Paleocene	West
2994	The Best Place Around	3	83.8017	67.736	103.678	63.84	10^5	Paleocene	West
3011	Three Four	7	75.6751	64.9417	88.1825	66.82	10^6	Cretaceous	K		16.44
3213	Bovine Landmine	5	85.7359	72.2772	101.701	66.05	10^6	Cretaceous	K		16.44
3487	Bovine Audience	5	72.8278	61.1174	86.7819	65.93	10^6	Paleocene	East
3490	The Little Slot	3	67.5812	54.3028	84.1065	65.9	10^6	Paleocene	East
3495	Stedillie 3000	16	86.8437	77.6242	97.1581	66.1	10^6	Cretaceous	K		26.1
3533	Ian's Orchard	6	71.488	60.6578	84.2519	65.98	10^5	Paleocene	East		16.44
3613	Out of the Blue	8	64.8552	55.6202	75.6235	63.84	10^5	Paleocene	West		21.29
3618	Ian's Indoctrination	11	71.7768	62.8014	82.0348	63.84	10^5	Paleocene	West		20.35
3620	Plum Creek Parkway S	10	63.5201	54.9516	73.4246	63.84	10^5	Paleocene	West		22.32
3740	Matt's Meeting	5	62.8725	52.4002	75.4377	65.5219	10^5	Paleocene	Central		19.9
3742	Sharons Dead Battery	3	91.3211	73.8875	112.868	65.0295	10^5	Paleocene	Central		31.74
3743	Waterfall	5	82.2135	69.2498	97.6041	66.1217	10^5	Cretaceous	K		21.84
3744	Feral Llama	1	82.8794	58.1687	118.088	65.8665	10^5	Paleocene	Central		21.91
3745	Frozen Kraut Nose	2	65.1438	50.1432	84.6318	65.8154	10^5	Paleocene	Central		21.22
3809	Milito's Meeting	2	87.8424	68.0717	113.355	65.5403	10^5	Paleocene	Central		19.5
4055	I-25 at Alameda	6	93.0981	79.5241	108.989	66.5	10^6	Cretaceous	K
4080	TP Flyzone	8	81.1007	70.2669	93.6049	66.5	10^6	Cretaceous	K
6346		2	65.0552	50.0726	84.5208	65.509	10^5	Paleocene	Central		19.08
6930		6	81.9639	69.873	96.1471	65.99	10^5	Paleocene	East
7124	Bishop Wall	8	71.4455	61.597	82.8685	65.9594	10^5	Paleocene	Central		19.97
7127	Antoine Cheated	3	77.6102	62.6337	96.1678	65.7653	10^5	Paleocene	Central		20.94
7131	Way-Smith Way	9	80.3648	70.0236	92.2333	65.374	10^5	Paleocene	Central		20.94
7132	The Rock Chuckers	1	84.6118	59.3966	120.531	65.178	10^5	Paleocene	Central		20.27
7134	High Leaf Site	7	89.3106	76.9721	103.627	65.1899	10^5	Paleocene	Central		18.63
7146		1	72.5496	50.8187	103.573	65.7032	10^5	Paleocene	Central		19.31
8131	Smiley Channel	6	73.0034	61.9982	85.9622	65.8412	10^5	Paleocene	Central		21.82
8135	Bequeath the Mammoth Tusk	1	69.2575	48.4664	98.9675	66.0111	10^5	Paleocene	Central		20.47
8136	North of High Leaf Site	2	66.4779	51.2059	86.3046	65.175	10^5	Paleocene	Central		24.09
8137		1	99.9468	70.205	142.288	65.7218	10^5	Paleocene	Central		19.69
8138	Where the Kids Play	5	67.8994	56.8124	81.1501	65.816	10^5	Paleocene	Central		22.12
8139		2	78.5346	60.7613	101.507	65.6311	10^5	Paleocene	Central		19.31
8141	Tyler's B3	1	47.4915	32.8161	68.7297	65.7289	10^5	Paleocene	Central		20.38
8149	DMNH 8149	2	72.8321	56.2533	94.2968	65.3546	10^5	Paleocene	Central		19.77
8410	Big Texas Leaf	2	83.199	64.4323	107.432	66.1039	10^5	Cretaceous	K		18.44
8411	Triple Cake	1	92.8535	65.2192	132.197	65.8259	10^5	Paleocene	Central		22.74
8412	Sea of Okhotsk	4	75.2826	62.2214	91.0856	65.8602	10^5	Paleocene	Central		22.86
8413	Pmag Payment	6	67.1817	56.8367	79.4097	66.0624	10^5	Cretaceous	K		17.53
8414	Near Protein Rock	1	92.8502	65.2169	132.192	65.737	10^5	Paleocene	Central		19.69
8415	Flower Power	2	67.099	51.7004	87.084	65.7715	10^5	Paleocene	Central		21.22
8420		2	104.841	81.2632	135.26	65.3749	10^5	Paleocene	Central		18.48
8421	Roll Front Bend	9	107.08	93.5192	122.606	65.8329	10^5	Paleocene	Central		23.11
8422	Water Bags	2	76.8327	59.4181	99.3511	65.8445	10^5	Paleocene	Central		22.47
8423	Pyramid Peak Saddle	5	89.7147	75.6799	106.352	65.5396	10^5	Paleocene	Central		19.19
8424	Wall Site	1	70.1733	49.1212	100.248	65.8474	10^5	Paleocene	Central		22.47

## Sheet: Williston Revisions
Williston Revisions: Measurements and leaf dry mass per area estimates for individual Williston Basin specimens with both original and revised petiole width measurements. Revised petiole widths were made for this study. Extrapolated Age based on an assumption of constant sedimentation rates between the Cretaceous-Paleogene boundary and magnetochron boundaries C30 n/C29 r and C29 r/C29 n (Hicks et…
Morphotype	Lowest taxonomic category	Revised petiole width (cm)	Leaf area (cm^2)	Revised (petiole width^2)/area	Updated leaf dry mass per area (g/m^2)	Original leaf dry mass per area (g/m^2)	Specimen number	Locality	Stratigraphic Level (m in relation to KPB)	Extrapolated Age (Ma)
FU1	Paranymphaea	0.31146	187.398	0.000517653	65.2774	65.2774	DMNH-22048	DMNH-905	14.5	65.8422		Key:	Specimens with revised measurements.
FU1	Paranymphaea	0.16928	24.2385	0.00118224	89.4897	89.4897	DMNH-19733	DMNH-563	14.4	65.8435			DMNH = Denver Museum of Nature and Science
FU1	Paranymphaea	0.73029	564.667	0.000944491	82.1345	82.1345	DMNH-22066	DMNH-563	14.4	65.8435			YPM = Yale Peabody Museum
FU1	Paranymphaea	0.38244	190.587	0.000767419	75.8722	75.8722	DMNH-22531	DMNH-1858	2.4	66.0073
FU1	Paranymphaea	0.24212	56.0897	0.00104515	85.3741	85.3741	YPM-9624	KJ-86162	0	66.0373
FU14	Dicotyledones	0.08266	14.6668	0.000465859	62.7008	62.7008	YPM-6392	KJ-86110	50	65.3578
FU15	Dicotyledones	0.07424	3.74471	0.00147183	97.302	97.302	YPM-6393	KJ-86110	50	65.3578
FU16	Platanus	0.1489	67.4716	0.000328601	54.8741	54.8741	YPM-6394	KJ-86110	50	65.3578
FU16	Platanus	0.12049	19.4052	0.000748142	75.1384	75.1384	DMNH-20041	DMNH-562	8.4	65.9254
FU16	Platanus	0.2652	383.153	0.000183558	43.9301	43.9301	DMNH-7849	DMNH-441	7.4	65.939
FU16	Platanus	0.12121	37.685	0.00038986	58.577	58.577	DMNH-21846	DMNH-898	7.2	65.9418
FU16	Platanus	0.18438	42.8048	0.000794209	76.8732	76.8732	DMNH-21850	DMNH-898	7.2	65.9418
FU16	Platanus	0.19616	45.0951	0.000853281	79.0091	79.0091	DMNH-21851	DMNH-898	7.2	65.9418
FU16	Platanus	0.10123	35.6397	0.000287531	52.1456	52.1456	DMNH-21852	DMNH-898	7.2	65.9418
FU16	Platanus	0.176	25.908	0.00119562	89.8752	89.8752	DMNH-21853	DMNH-898	7.2	65.9418
FU16	Platanus	0.072	19.446	0.000266584	50.6604	50.6604	DMNH-22388	DMNH-2212	-1.7	66.0649
FU16	Platanus	0.083	13.565	0.000507851	64.8024	64.8024	DMNH-20397	DMNH-900	-3.6	66.0928
FU19	Pinnate Dilleniidae	0.13993	70.1041	0.000279305	51.5706	51.5706	YPM-9419	KJ-86110	50	65.3578
FU20	Dicotyledones	0.0971	30.1404	0.000312816	53.8518	53.8518	YPM-6069	KJ-86110	50	65.3578
FU25	Magnoliales	0.13816	13.4173	0.00142265	96.047	96.047	YPM-6074	L-8408	80	64.9485
FU25	Magnoliales	0.14045	11.6528	0.00169282	102.643	102.643	YPM-9211	KJ-88103G	18	65.7944
FU29	Dicotylophyllum	0.18134	39.6324	0.00082973	78.1689	78.1689	YPM-9466	KJ-86110	50	65.3578
FU29	Dicotylophyllum	0.22013	22.1132	0.00219132	113.279	113.279	YPM-9994	KJ-86110	50	65.3578
FU29	Dicotylophyllum	0.211	39.543	0.00112589	87.8357	87.8357	DMNH-22225	DMNH-2201	37.4	65.5297
FU29	Dicotylophyllum	0.159	26.196	0.000965071	82.8136	82.8136	DMNH-22230	DMNH-2201	37.4	65.5297
FU29	Dicotylophyllum	0.1133	27.1397	0.000472993	63.0659	63.0659	YPM-9574	KJ-86113	30	65.6307
FU29	Dicotylophyllum	0.1514	35.6944	0.000642172	70.8798	70.8798	YPM-9577	KJ-86113	30	65.6307
FU29	Dicotylophyllum	0.1606	34.3782	0.000750254	75.2194	75.2194	YPM-9579	KJ-86113	30	65.6307
FU29	Dicotylophyllum	0.10823	52.1567	0.000224587	47.4492	47.4492	YPM-9581	KJ-86113	30	65.6307
FU29	Dicotylophyllum	0.14929	23.3742	0.000953509	82.4332	82.4332	YPM-9583	KJ-86113	30	65.6307
FU29	Dicotylophyllum	0.1038	48.3876	0.000222669	47.294	47.294	YPM-9204	KJ-88103G	18	65.7944
FU29	Dicotylophyllum	0.15134	60.8567	0.000376356	57.7935	57.7935	DMNH-21935	DMNH-436	2.5	66.0059
FU29	Dicotylophyllum	0.261	62.569	0.00108873	86.717	86.717	DMNH-21937	DMNH-436	2.5	66.0059
FU29	Dicotylophyllum	0.079	26.574	0.000234854	48.2664	48.2664	DMNH-21941 (1)	DMNH-436	2.5	66.0059
FU29	Dicotylophyllum	0.178	52.664	0.000601625	69.1357	69.1357	DMNH-21941 (2)	DMNH-436	2.5	66.0059
FU29	Dicotylophyllum	0.21567	71.9183	0.000646756	71.0727	71.0727	DMNH-21945	DMNH-436	2.5	66.0059
FU29	Dicotylophyllum	0.099	19.1	0.000513141	65.0595	65.0595	DMNH-21968	DMNH-436	2.5	66.0059
FU29	Dicotylophyllum	0.19054	38.4992	0.000943019	82.0856	82.0856	DMNH-21973	DMNH-436	2.5	66.0059
FU29	Dicotylophyllum	0.229	68.997	0.000760048	75.5929	75.5929	DMNH-21988 (1)	DMNH-436	2.5	66.0059
FU29	Dicotylophyllum	0.225	83.639	0.00060528	69.2959	69.2959	DMNH-21988 (2)	DMNH-436	2.5	66.0059
FU29	Dicotylophyllum	0.2	63.125	0.000633663	70.5196	70.5196	DMNH-21989	DMNH-436	2.5	66.0059
FU29	Dicotylophyllum	0.147	25.53	0.000846416	78.7657	78.7657	DMNH-21990 (1)	DMNH-436	2.5	66.0059
FU29	Dicotylophyllum	0.153	24.862	0.000941557	82.0369	82.0369	DMNH-21990 (2)	DMNH-436	2.5	66.0059
FU29	Dicotylophyllum	0.135	38.875	0.00046881	62.8523	62.8523	DMNH-22652	DMNH-2217	1.3	66.0223
FU29	Dicotylophyllum	0.17405	27.637	0.00109612	86.9412	86.9412	DMNH-22706	DMNH-2217	1.3	66.0223
FU29	Dicotylophyllum	0.114	21.36	0.000608427	69.4333	69.4333	DMNH-22707	DMNH-2217	1.3	66.0223
FU29	Dicotylophyllum	0.187	33.569	0.00104171	85.2665	85.2665	DMNH-22710	DMNH-2217	1.3	66.0223
FU29	Dicotylophyllum	0.22	29.706	0.0016293	101.154	101.154	DMNH-22361	DMNH-429	1	66.0264
FU29	Dicotylophyllum	0.16	63.601	0.000402509	59.2959	59.2959	DMNH-22610	DMNH-427	0.2	66.0373
FU29	Dicotylophyllum	0.114	16.532	0.000786112	76.5729	76.5729	DMNH-22624	DMNH-427	0.2	66.0373
FU29	Dicotylophyllum	0.18084	26.9141	0.00121509	90.4317	90.4317	YPM-9801B	DMNH-427	0.2	66.0373
FU29	Dicotylophyllum	0.16847	24.0134	0.00118193	89.4808	89.4808	YPM-9837	DMNH-427	0.2	66.0373
FU29	Dicotylophyllum	0.128	27	0.000606815	69.3629	69.3629	DMNH-22406	DMNH-2212	-1.7	66.0649
FU31	Cornophyllum	0.12368	10.9692	0.00139452	95.3169	95.3169	DMNH-22016	DMNH-563	14.4	65.8435
FU31	Cornophyllum	0.11788	24.6618	0.000563451	67.4259	67.4259	DMNH-22057	DMNH-563	14.4	65.8435
FU31	Cornophyllum	0.11558	28.4997	0.000468733	62.8483	62.8483	DMNH-22059	DMNH-563	14.4	65.8435
FU31	Cornophyllum	0.125	10.988	0.00142201	96.0303	96.0303	DMNH-22061	DMNH-563	14.4	65.8435
FU31	Cornophyllum	0.1959	16.6518	0.00230467	115.483	115.483	DMNH-22062	DMNH-563	14.4	65.8435
FU31	Cornophyllum	0.11014	7.44224	0.00163	101.171	101.171	DMNH-21862	DMNH-562	8.4	65.9254
FU31	Cornophyllum	0.229	35.83	0.00146361	97.0939	97.0939	DMNH-21956	DMNH-436	2.5	66.0059
FU31	Cornophyllum	0.144	43.482	0.000476887	63.2637	63.2637	DMNH-21957	DMNH-436	2.5	66.0059
FU31	Cornophyllum	0.09674	35.8067	0.000261365	50.2792	50.2792	DMNH-21960	DMNH-436	2.5	66.0059
FU31	Cornophyllum	0.09201	27.8439	0.000304046	53.27	53.27	DMNH-21965	DMNH-436	2.5	66.0059
FU31	Cornophyllum	0.117	12.592	0.00108712	86.6678	86.6678	DMNH-22542	DMNH-1858	2.4	66.0073
FU31	Cornophyllum	0.16901	48.3204	0.000591145	68.6732	68.6732	YPM-68214	KJ-86149	2.3	66.0086
FU31	Cornophyllum	0.17187	34.8691	0.000847148	78.7917	78.7917	YPM-9722	KJ-86149	2.3	66.0086
FU31	Cornophyllum	0.12204	27.857	0.00053465	66.088	66.088	YPM-9727	KJ-86149	2.3	66.0086
FU31	Cornophyllum	0.19414	29.7429	0.0012672	91.894	91.894	YPM-9730	KJ-86149	2.3	66.0086
FU31	Cornophyllum	0.15216	35.5872	0.00065059	71.2334	71.2334	YPM-9731	KJ-86149	2.3	66.0086
FU31	Cornophyllum	0.0841	15.4789	0.000456931	62.2391	62.2391	YPM-9734	KJ-86149	2.3	66.0086
FU31	Cornophyllum	0.113	12.675	0.00100742	84.1833	84.1833	DMNH-22512	DMNH-2206	2	66.0127
FU31	Cornophyllum	0.112	22.325	0.000561881	67.3541	67.3541	DMNH-22380 (1)	DMNH-429	1	66.0264
FU31	Cornophyllum	0.165	20.524	0.0013265	93.5134	93.5134	DMNH-22380 (2)	DMNH-429	1	66.0264
FU35	Dicotyledones	0.081	17.638	0.000371981	57.5359	57.5359	DMNH-22637	DMNH-2217	1.3	66.0223
FU35	Dicotyledones	0.142	36.435	0.000553424	66.965	66.965	DMNH-22640	DMNH-2217	1.3	66.0223
FU35	Dicotyledones	0.133	7.725	0.00228984	115.198	115.198	DMNH-22646	DMNH-2217	1.3	66.0223
FU35	Dicotyledones	0.10658	7.5995	0.00149474	97.8778	97.8778	YPM-6080	DMNH-427	0.2	66.0373
FU43	Ziziphoides	0.10533	10.6894	0.00103789	85.1472	85.1472	YPM-6088	KJ-86110	50	65.3578
FU43	Ziziphoides	0.087	15.7356	0.000481012	63.4722	63.4722	YPM-6415	KJ-86110	50	65.3578
FU43	Ziziphoides	0.14853	25.7602	0.000856406	79.1195	79.1195	YPM-6416	KJ-86110	50	65.3578
FU43	Ziziphoides	0.08633	10.1284	0.000735838	74.6639	74.6639	YPM-6420	KJ-86110	50	65.3578
FU43	Ziziphoides	0.08029	5.06164	0.0012736	92.0708	92.0708	YPM-9373	KJ-86110	50	65.3578
FU43	Ziziphoides	0.06616	8.08028	0.000541707	66.4199	66.4199	YPM-9378	KJ-86110	50	65.3578
FU43	Ziziphoides	0.17504	22.3908	0.00136838	94.6304	94.6304	YPM-9380	KJ-86110	50	65.3578
FU43	Ziziphoides	0.08172	7.31554	0.000912873	81.0731	81.0731	YPM-9389	KJ-86110	50	65.3578
FU43	Ziziphoides	0.06155	3.0995	0.00122226	90.6352	90.6352	YPM-9391	KJ-86110	50	65.3578
FU43	Ziziphoides	0.05584	2.25959	0.00137994	94.9351	94.9351	YPM-9396	KJ-86110	50	65.3578
FU43	Ziziphoides	0.07611	7.10593	0.000815197	77.643	77.643	YPM-9577	KJ-86113	30	65.6307
FU43	Ziziphoides	0.089	25.968	0.000305029	53.3358	53.3358	DMNH-22027	DMNH-563	14.4	65.8435
FU43	Ziziphoides	0.051	8.997	0.000289096	52.2538	52.2538	DMNH-20043	DMNH-562	8.4	65.9254
FU43	Ziziphoides	0.09648	5.3424	0.00174236	103.78	103.78	DMNH-20045	DMNH-562	8.4	65.9254
FU43	Ziziphoides	0.065	2.485	0.0017002	102.814	102.814	DMNH-21859	DMNH-562	8.4	65.9254
FU43	Ziziphoides	0.08969	4.99485	0.00161052	100.707	100.707	DMNH-21867	DMNH-562	8.4	65.9254
FU43	Ziziphoides	0.115	16.8	0.000787202	76.6134	76.6134	DMNH-21868	DMNH-562	8.4	65.9254
FU43	Ziziphoides	0.07833	3.91215	0.00156834	99.6916	99.6916	DMNH-21869	DMNH-562	8.4	65.9254
FU43	Ziziphoides	0.08093	18.1249	0.000361363	56.9029	56.9029	DMNH-21870	DMNH-562	8.4	65.9254
FU43	Ziziphoides	0.13629	23.913	0.000776773	76.2241	76.2241	DMNH-21872	DMNH-562	8.4	65.9254
FU43	Ziziphoides	0.10815	25.5259	0.000458217	62.3059	62.3059	DMNH-21874	DMNH-562	8.4	65.9254
FU43	Ziziphoides	0.054	8.352	0.000349138	56.1597	56.1597	DMNH-21877	DMNH-562	8.4	65.9254
FU43	Ziziphoides	0.068	5.56	0.000831655	78.2381	78.2381	DMNH-21898	DMNH-562	8.4	65.9254
FU43	Ziziphoides	0.115	15.664	0.000844293	78.6901	78.6901	DMNH-22007	DMNH-441	7.4	65.939
FU43	Ziziphoides	0.178	17.708	0.00178925	104.838	104.838	DMNH-22031	DMNH-441	7.4	65.939
FU43	Ziziphoides	0.13302	24.9211	0.000710015	73.6519	73.6519	YPM-6427A	DMNH-441	7.4	65.939
FU43	Ziziphoides	0.093	15.78	0.000548099	66.7182	66.7182	DMNH-22424	DMNH-2212	-1.7	66.0649
FU43	Ziziphoides	0.099	6.512	0.00150507	98.1356	98.1356	DMNH-18747	DMNH-1852	-75	67.1404
FU43	Ziziphoides	0.077	5.206	0.00113888	88.2215	88.2215	DMNH-18750	DMNH-1852	-75	67.1404
FU49	Flacourticeae	0.20351	36.5228	0.00113398	88.0765	88.0765	YPM-9671	KJ-87150	3.9	65.9868
FU5	Cercidiphyllum	0.10618	32.0121	0.000352185	56.3464	56.3464	YPM-9403	KJ-86110	50	65.3578
FU5	Cercidiphyllum	0.10491	6.06691	0.00181412	105.393	105.393	YPM-9407	KJ-86110	50	65.3578
FU5	Cercidiphyllum	0.11928	12.6321	0.00112631	87.8483	87.8483	YPM-9411	KJ-86110	50	65.3578
FU5	Cercidiphyllum	0.17238	59.7485	0.000497332	64.2864	64.2864	YPM-9568	KJ-86113	30	65.6307
FU5	Cercidiphyllum	0.19793	37.2958	0.00105042	85.5384	85.5384	YPM-9569	KJ-86113	30	65.6307
FU5	Cercidiphyllum	0.05667	17.9456	0.000178957	43.506	43.506	YPM-9573	KJ-86113	30	65.6307
FU5	Cercidiphyllum	0.061	7.267	0.000512041	65.0061	65.0061	DMNH-21901	DMNH-562	8.4	65.9254
FU5	Cercidiphyllum	0.06729	7.69965	0.000588071	68.5366	68.5366	DMNH-21902	DMNH-562	8.4	65.9254
FU5	Cercidiphyllum	0.12165	7.40533	0.00199839	109.36	109.36	DMNH-21904	DMNH-562	8.4	65.9254
FU5	Cercidiphyllum	0.06984	13.0488	0.000373799	57.6431	57.6431	DMNH-21905	DMNH-562	8.4	65.9254
FU52	Dicotyledones	0.07501	11.109	0.000506481	64.7356	64.7356	YPM-6097	KJ-87150	3.9	65.9868
FU61	Penosphyllum	0.15337	51.6626	0.000455307	62.1545	62.1545	DMNH-20052	DMNH-898	7.2	65.9418
FU61	Penosphyllum	0.161	52.199	0.00049658	64.2492	64.2492	DMNH-22052	DMNH-898	7.2	65.9418
FU61	Penosphyllum	0.05794	29.761	0.0001128	36.4739	36.4739	DMNH-22109	DMNH-898	7.2	65.9418
FU61	Penosphyllum	0.185	98.239	0.000348385	56.1134	56.1134	DMNH-21932	DMNH-436	2.5	66.0059
FU61	Penosphyllum	0.315	104.197	0.000952283	82.3927	82.3927	DMNH-22571	DMNH-427	0.2	66.0373
FU61	Penosphyllum	0.159	23.203	0.00108956	86.742	86.742	DMNH-20367	DMNH-900	-3.6	66.0928
FU63	Platanaceae	0.055	11.103	0.000272449	51.0833	51.0833	DMNH-13143	DMNH-427	0.2	66.0373
FU63	Platanaceae	0.06594	3.33262	0.0013047	92.9235	92.9235	YPM-6108	DMNH-427	0.2	66.0373
FU64	Dicotyledones	0.05157	1.3653	0.0019479	108.296	108.296	YPM-6109	DMNH-427	0.2	66.0373
FU65	Dicotyledones	0.11621	12.9643	0.00104169	85.2659	85.2659	YPM-10740	DMNH-427	0.2	66.0373
FU65	Dicotyledones	0.12764	18.0868	0.000900768	80.6607	80.6607	YPM-10744	DMNH-427	0.2	66.0373
FU7	“Populus”	0.20375	31.859	0.00130305	92.8786	92.8786	YPM-6058	KJ-86110	50	65.3578
FU7	“Populus”	0.05592	4.92871	0.000634455	70.5533	70.5533	YPM-9409	KJ-86110	50	65.3578
FU7	“Populus”	0.021	2.21661	0.000198952	45.3025	45.3025	YPM-9413	KJ-86110	50	65.3578
FU7	“Populus”	0.14619	27.0798	0.000789207	76.6879	76.6879	YPM-9415	KJ-86110	50	65.3578
FU7	“Populus”	0.16675	14.9987	0.00185387	106.269	106.269	YPM-9416	KJ-86110	50	65.3578
FU7	“Populus”	0.15401	49.8346	0.000475957	63.2165	63.2165	DMNH-22276	DMNH-1848	29.3	65.6402
FU7	“Populus”	0.0983	7.22224	0.00133794	93.8206	93.8206	DMNH-21886	DMNH-562	8.4	65.9254
FU7	“Populus”	0.09	12.407	0.000652857	71.3281	71.3281	DMNH-21888	DMNH-562	8.4	65.9254
FU7	“Populus”	0.06215	6.65265	0.000580614	68.2032	68.2032	DMNH-21889	DMNH-562	8.4	65.9254
FU7	“Populus”	0.11984	15.1237	0.000949608	82.3042	82.3042	DMNH-21890	DMNH-562	8.4	65.9254
FU7	“Populus”	0.16668	22.9696	0.00120952	90.273	90.273	DMNH-22011	DMNH-441	7.4	65.939
FU7	“Populus”	0.22975	28.5054	0.00185176	106.223	106.223	DMNH-22024	DMNH-441	7.4	65.939
FU7	“Populus”	0.049	2.963	0.000810327	77.4655	77.4655	DMNH-22082	DMNH-898	7.2	65.9418
FU7	“Populus”	0.065	3.427	0.00123286	90.9345	90.9345	DMNH-22094	DMNH-898	7.2	65.9418
FU7	“Populus”	0.13794	35.368	0.000537985	66.2452	66.2452	DMNH-22125	DMNH-898	7.2	65.9418
FU7	“Populus”	0.07139	11.6359	0.000438002	61.2412	61.2412	DMNH-22126	DMNH-898	7.2	65.9418
FU7	“Populus”	0.10168	33.973	0.000304325	53.2887	53.2887	DMNH-22128	DMNH-898	7.2	65.9418
FU7	“Populus”	0.06991	7.43842	0.000657049	71.5027	71.5027	DMNH-22129	DMNH-898	7.2	65.9418
FU7	“Populus”	0.0758	10.3553	0.000554848	67.0308	67.0308	DMNH-22130	DMNH-898	7.2	65.9418
FU7	“Populus”	0.185	22.318	0.00153352	98.84	98.84	DMNH-22132	DMNH-898	7.2	65.9418
FU7	“Populus”	0.2	53.018	0.000754461	75.3802	75.3802	DMNH-22134	DMNH-898	7.2	65.9418
FU7	“Populus”	0.116	7.078	0.0019011	107.295	107.295	DMNH-22135	DMNH-898	7.2	65.9418
FU7	“Populus”	0.19829	27.6724	0.00142087	96.0011	96.0011	DMNH-22136	DMNH-898	7.2	65.9418
FU7	“Populus”	0.07828	13.1808	0.000464901	62.6515	62.6515	DMNH-22140	DMNH-898	7.2	65.9418
FU7	“Populus”	0.1171	18.2451	0.000751565	75.2695	75.2695	DMNH-22141	DMNH-898	7.2	65.9418
FU7	“Populus”	0.13073	24.591	0.000694983	73.0523	73.0523	DMNH-22142	DMNH-898	7.2	65.9418
FU7	“Populus”	0.17758	16.4735	0.00191427	107.578	107.578	DMNH-22146	DMNH-898	7.2	65.9418
FU7	“Populus”	0.194	39.909	0.000943045	82.0864	82.0864	DMNH-22147	DMNH-898	7.2	65.9418
FU7	“Populus”	0.08349	12.6175	0.000552455	66.9202	66.9202	DMNH-22149	DMNH-898	7.2	65.9418
FU7	“Populus”	0.06846	20.2582	0.000231351	47.9901	47.9901	DMNH-22156	DMNH-898	7.2	65.9418
FU7	“Populus”	0.15528	26.7143	0.000902584	80.7228	80.7228	DMNH-22165	DMNH-898	7.2	65.9418
FU7	“Populus”	0.08609	9.73873	0.000761032	75.6303	75.6303	DMNH-22167	DMNH-898	7.2	65.9418
FU7	“Populus”	0.10257	24.5045	0.000429333	60.7753	60.7753	DMNH-22171	DMNH-898	7.2	65.9418
FU7	“Populus”	0.10734	18.0657	0.000637778	70.6942	70.6942	DMNH-22175	DMNH-898	7.2	65.9418
FU7	“Populus”	0.14344	10.7139	0.00192041	107.71	107.71	DMNH-22178	DMNH-898	7.2	65.9418
FU7	“Populus”	0.159	17.132	0.00147566	97.3986	97.3986	DMNH-21839	DMNH-902	6.8	65.9472
FU7	“Populus”	0.10647	10.2634	0.0011045	87.1945	87.1945	YPM-66448	KJ-87150	3.9	65.9868
FU7	“Populus”	0.111	28.227	0.000436497	61.1608	61.1608	DMNH-21933	DMNH-436	2.5	66.0059
FU7	“Populus”	0.164	35.052	0.000767317	75.8683	75.8683	DMNH-22525	DMNH-1858	2.4	66.0073
FU7	“Populus”	0.192	25.019	0.00147344	97.3426	97.3426	DMNH-22528	DMNH-1858	2.4	66.0073
FU7	“Populus”	0.11033	15.4873	0.000785978	76.5679	76.5679	YPM-68209	KJ-86149	2.3	66.0086
FU7	“Populus”	0.15737	15.7608	0.00157133	99.764	99.764	YPM-9715	KJ-86149	2.3	66.0086
FU7	“Populus”	0.159	35.948	0.000703266	73.3837	73.3837	DMNH-22512	DMNH-2206	2	66.0127
FU7	“Populus”	0.237	27.426	0.00204802	110.39	110.39	DMNH-20037	DMNH-2217	1.3	66.0223
FU7	“Populus”	0.13	14.688	0.0011506	88.5672	88.5672	DMNH-22693	DMNH-2217	1.3	66.0223
FU7	“Populus”	0.172	26.603	0.00111206	87.4219	87.4219	DMNH-22697	DMNH-2217	1.3	66.0223
FU7	“Populus”	0.105	19.459	0.000566576	67.5685	67.5685	DMNH-22575	DMNH-427	0.2	66.0373
FU7	“Populus”	0.129	18.839	0.000883327	80.0605	80.0605	DMNH-22589	DMNH-427	0.2	66.0373
FU7	“Populus”	0.06638	10.0694	0.000437595	61.2195	61.2195	YPM-9757	DMNH-427	0.2	66.0373
FU75	Dicotyledones	0.10837	10.9374	0.00107375	86.2591	86.2591	YPM-6121	KJ-88103i	28.8	65.6471
FU75	Dicotyledones	0.15172	18.5985	0.00123768	91.0702	91.0702	YPM-9162	KJ-88103i	28.8	65.6471
FU77	Dicotyledones	0.28393	45.9103	0.00175595	104.089	104.089	YPM-9236A	DMNH-441	7.4	65.939
FU81	Dicotyledones	0.0999	16.1746	0.000617017	69.8061	69.8061	DMNH-19735	DMNH-2212	-1.7	66.0649
FU81	Dicotyledones	0.144	17.566	0.00118046	89.4384	89.4384	DMNH-22394	DMNH-2212	-1.7	66.0649
HC1	Platanites	0.064	7.642	0.000535985	66.151	66.151	DMNH-20396	DMNH-900	-3.6	66.0928
HC1	Platanites	0.12276	7.10179	0.002122	111.897	111.897	YPM-9083	KJ-88130	-7.7	66.153
HC1	Platanites	0.117	7.383	0.00185412	106.274	106.274	DMNH-21551	DMNH-439	-7.9	66.1559
HC1	Platanites	0.08947	7.53533	0.00106231	85.907	85.907	YPM-6125	KJ-87110	-8.5	66.1647
HC1	Platanites	0.18957	17.0455	0.00210829	111.62	111.62	YPM-8568	KJ-87110	-8.5	66.1647
HC1	Platanites	0.153	19.154	0.00122215	90.6319	90.6319	DMNH-6227	DMNH-517	-16.2	66.2777
HC1	Platanites	0.11894	12.2185	0.00115782	88.779	88.779	YPM-8907	DMNH-2099	-17.1	66.2909
HC103	Trochodendroides	0.131	17.2718	0.000993586	83.7399	112.118	YPM-9118	KJ-88125	-19	66.3188
HC103	Trochodendroides	0.181	16.6155	0.00197172	108.8	109.131	DMNH-19976	DMNH-1489	-33.7	66.5345
HC103	Trochodendroides	0.135	33.6194	0.000542097	66.4381	68.172	DMNH-8413	DMNH-568	-34.6	66.5477
HC103	Trochodendroides	0.108	32.0217	0.000364253	57.0763	63.7307	DMNH-8450	DMNH-568	-34.6	66.5477
HC103	Trochodendroides	0.192	48.4706	0.000760544	75.6118	82.3037	DMNH-8451	DMNH-568	-34.6	66.5477
HC103	Trochodendroides	0.296	22.8305	0.00383768	140.318	163.755	DMNH-8452	DMNH-568	-34.6	66.5477
HC103	Trochodendroides	0.113	16.3926	0.000778949	76.3056	75.6754	DMNH-8453	DMNH-568	-34.6	66.5477
HC103	Trochodendroides	0.225	29.5803	0.00171144	103.073	166.086	DMNH-8466	DMNH-568	-34.6	66.5477
HC103	Trochodendroides	0.263	35.2427	0.00196265	108.609	134.983	YPM-6925	KJ-87107	-34.6	66.5477
HC103	Trochodendroides	0.205	24.9457	0.00168466	102.454	103.818	YPM-6590	DMNH-2095	-47.8	66.7413
HC105	Marmarthia	0.252	25.9177	0.00245022	118.216	135.266	DMNH-7322	DMNH-900	-3.6	66.0928
HC105	Marmarthia	0.149	23.3445	0.000951018	82.3508	91.598	DMNH-7630	DMNH-900	-3.6	66.0928
HC105	Marmarthia	0.108	25.8294	0.000451578	61.9595	62.8648	YPM-6348	KJ-88130	-7.7	66.153
HC105	Marmarthia	0.227	36.5063	0.00141151	95.7589	105.435	YPM-6376	KJ-87110	-8.5	66.1647
HC105	Marmarthia	0	28.3949	0		113.413	YPM-8550	KJ-87110	-8.5	66.1647
HC105	Marmarthia	0.216	32.8705	0.00141939	95.9627	87.715	DMNH-13601	DMNH-428	-15	66.2601
HC105	Marmarthia	0.215	34.4487	0.00134185	93.9254	125.296	DMNH-13602	DMNH-428	-15	66.2601
HC105	Marmarthia	0.123	15.1595	0.000997985	83.8813	101.675	DMNH-13611	DMNH-428	-15	66.2601
HC105	Marmarthia	0.152	58.3472	0.000395975	58.9263	64.0653	DMNH-20159	DMNH-428	-15	66.2601
HC105	Marmarthia	0	20.4072	0		83.6748	DMNH-20160	DMNH-428	-15	66.2601
HC105	Marmarthia	0.195	41.3772	0.000918984	81.28	81.4742	DMNH-6190	DMNH-428	-15	66.2601
HC105	Marmarthia	0.15	30.7653	0.000731343	74.4894	72.3629	DMNH-7573	DMNH-428	-15	66.2601
HC105	Marmarthia	0.169	14.3914	0.00198459	109.071	127.878	DMNH-21767	DMNH-2099	-17.1	66.2909
HC105	Marmarthia	0.059	4.784	0.000727634	74.3448	77.2445	YPM-8620	KJ-87147a	-17.9	66.3026
HC105	Marmarthia	0.223	21.8384	0.00227714	114.954	134.377	DMNH-20407	DMNH-1781	-23.4	66.3833
HC106	Platanites	0.42028	138.949	0.00127122	92.0052	92.0052	DMNH-7334	DMNH-900	-3.6	66.0928
HC106	Platanites	0.27789	49.2272	0.0015687	99.7003	99.7003	DMNH-21545	DMNH-1854	-6.2	66.131
HC106	Platanites	0.13332	16.1131	0.00110309	87.152	87.152	DMNH-21581	DMNH-1782	-11.1	66.2029
HC106	Platanites	0.20366	26.9307	0.00154015	99.0033	99.0033	DMNH-6232	DMNH-517	-16.2	66.2777
HC106	Platanites	0.24228	39.1978	0.00149752	97.9473	97.9473	DMNH-6235	DMNH-517	-16.2	66.2777
HC106	Platanites	0.33993	52.0491	0.00222007	113.844	113.844	DMNH-6236	DMNH-517	-16.2	66.2777
HC106	Platanites	0.21128	15.5026	0.00287946	125.735	125.735	DMNH-7647	DMNH-571	-65	66.9937
HC106	Platanites	0.15015	26.0415	0.000865734	79.4476	79.4476	DMNH-8467	DMNH-569	-65	66.9937
HC106	Platanites	0.13458	20.441	0.000886053	80.1548	80.1548	DMNH-8470	DMNH-569	-65	66.9937
HC106	Platanites	0.18948	29.9833	0.00119742	89.927	89.927	DMNH-8472	DMNH-569	-65	66.9937
HC106	Platanites	0.18185	49.4835	0.000668292	71.9676	71.9676	DMNH-8476	DMNH-569	-65	66.9937
HC111	Paranymphaea	0.1268	10.2125	0.00157437	99.8379	99.8379	DMNH-8717	DMNH-900	-3.6	66.0928
HC111	Paranymphaea	0.08799	18.7835	0.000412182	59.8362	59.8362	YPM-6438	KJ-87152	-9.5	66.1794
HC111	Paranymphaea		29.3894		no petiole	135.412	DMNH-20077	DMNH-428	-15	66.2601
HC111	Paranymphaea	0.15535	29.3894	0.000821168	77.8597	77.8597	DMNH-20083	DMNH-428	-15	66.2601
HC111	Paranymphaea	0.20196	29.6118	0.00137742	94.8688	94.8688	DMNH-21736	DMNH-2099	-17.1	66.2909
HC111	Paranymphaea	0.09338	10.151	0.000859008	79.2113	79.2113	DMNH-21738	DMNH-2099	-17.1	66.2909
HC111	Paranymphaea	0.10589	15.1799	0.000738655	74.773	74.773	DMNH-21746	DMNH-2099	-17.1	66.2909
HC122	Laurales	0.13254	9.52067	0.00184513	106.077	106.077	YPM-6251	DMNH-2095	-47.8	66.7413
HC124	Cercidiphyllum	0.09365	9.77579	0.000897147	80.5367	80.5367	YPM-6254	DMNH-2095	-47.8	66.7413
HC124	Cercidiphyllum	0.08206	7.85703	0.000857047	79.1421	79.1421	YPM-7193	KJ-87112	-75	67.1404
HC124	Cercidiphyllum	0.07746	6.57325	0.000912798	81.0706	81.0706	YPM-7195	KJ-87112	-75	67.1404
HC124	Cercidiphyllum	0.09105	17.8218	0.000465166	62.6652	62.6652	YPM-7611	KJ-87112	-75	67.1404
HC135	Dicotyledones	0.10392	12.5723	0.000858983	79.2104	79.2104	DMNH-21226	DMNH-2087	-36.9	66.5814
HC135	Dicotyledones	0.21017	34.2962	0.00128794	92.4656	92.4656	DMNH-18883A	DMNH-1491	-56.8	66.8734
HC135	Dicotyledones	0.1178	11.5201	0.00120458	90.1321	90.1321	DMNH-18897	DMNH-1491	-56.8	66.8734
HC135	Dicotyledones	0.10597	14.7372	0.000761992	75.6668	75.6668	DMNH-18912	DMNH-1491	-56.8	66.8734
HC135	Dicotyledones	0.09721	4.75217	0.00198852	109.154	109.154	DMNH-18913	DMNH-1491	-56.8	66.8734
HC135	Dicotyledones	0.18943	17.2648	0.00207844	111.013	111.013	DMNH-18915	DMNH-1491	-56.8	66.8734
HC135	Dicotyledones	0.18906	31.3131	0.00114149	88.2988	88.2988	DMNH-18917	DMNH-1491	-56.8	66.8734
HC135	Dicotyledones	0.10324	5.47099	0.00194818	108.303	108.303	DMNH-19035	DMNH-1491	-56.8	66.8734
HC135	Dicotyledones	0.13499	27.8662	0.000653921	71.3725	71.3725	DMNH-19728	DMNH-1491	-56.8	66.8734
HC14	“Vitis”	0.2226	49.3617	0.00100383	84.0687	84.0687	YPM-6350	DMNH-910	-16.4	66.2806
HC14	“Vitis”	0.1341	44.7004	0.000402296	59.2839	59.2839	YPM-6351	DMNH-910	-16.4	66.2806
HC14	“Vitis”	0.19965	25.7585	0.00154746	99.1823	99.1823	YPM-8951	DMNH-910	-16.4	66.2806
HC14	“Vitis”	0.123	13.639	0.00110925	87.3375	87.3375	DMNH-21807	DMNH-1855	-20.8	66.3452
HC14	“Vitis”	0.07257	21.8576	0.000240941	48.7405	48.7405	YPM-8977	DMNH-908	-24.8	66.4039
HC14	“Vitis”	0.08535	56.2791	0.000129438	38.4421	38.4421	YPM-6138	DMNH-2088	-38.5	66.6049
HC14	“Vitis”	0.19677	18.5331	0.00208915	111.232	111.232	YPM-7059	DMNH-572	-61.7	66.9453
HC14	“Vitis”	0.05496	1.67096	0.0018077	105.25	105.25	YPM-7063a	DMNH-572	-61.7	66.9453
HC140	Platanaceae	0.13275	8.61257	0.00204614	110.351	110.351	YPM-6079	DMNH-431	-30.7	66.4904
HC159	Dicotyledones	0.05848	3.24341	0.00105442	85.6625	85.6625	YPM-6290	KJ-87112	-75	67.1404
HC162	Marmarthia	0.155	18.2497	0.00131646	93.2425	91.8928	DMNH-7713	DMNH-900	-3.6	66.0928
HC162	Marmarthia	0	33.228	0		121.521	DMNH-7831	DMNH-900	-3.6	66.0928
HC162	Marmarthia	0.217	36.8783	0.00127687	92.1613	105.114	DMNH-8700	DMNH-900	-3.6	66.0928
HC162	Marmarthia	0.166	20.6248	0.00133606	93.7704	107.955	DMNH-9713	DMNH-900	-3.6	66.0928
HC162	Marmarthia	0.132	11.844	0.00147113	97.2843	122.196	DMNH-21653	DMNH-2093	-9.5	66.1794
HC162	Marmarthia	0.282	29.9767	0.00265286	121.859	197.397	DMNH-21687	DMNH-2094	-10.6	66.1955
HC162	Marmarthia	0.142	14.7842	0.00136388	94.5116	135.615	DMNH-21588	DMNH-1782	-11.1	66.2029
HC162	Marmarthia	0.19	19.055	0.00189452	107.153	111.427	YPM-9116	DMNH-574	-11.5	66.2087
HC162	Marmarthia	0	25.4479	0		143.485	DMNH-13659	DMNH-428	-15	66.2601
HC162	Marmarthia	0.109	17.1085	0.00069445	73.0309	93.1212	DMNH-20168	DMNH-428	-15	66.2601
HC162	Marmarthia	0.111	14.2137	0.000866839	79.4863	113.61	YPM-8865	DMNH-428	-15	66.2601
HC162	Marmarthia	0.146	15.4918	0.00137596	94.8302	146.975	DMNH-20762	DMNH-1250	-18.7	66.3144
HC162	Marmarthia	0.16	18.0906	0.0014151	95.8518	130.637	DMNH-20867	DMNH-1781	-23.4	66.3833
HC166	Liriodendrites	0.15405	29.3488	0.000808599	77.4023	77.4023	DMNH-13529	DMNH-428	-15	66.2601
HC166	Liriodendrites	0.10829	48.4073	0.000242251	48.8416	48.8416	DMNH-13534	DMNH-428	-15	66.2601
HC166	Liriodendrites	0.16791	42.5123	0.00066319	71.7572	71.7572	DMNH-6899	DMNH-428	-15	66.2601
HC166	Liriodendrites	0.21379	72.3149	0.000632043	70.4507	70.4507	DMNH-7697	DMNH-428	-15	66.2601
HC166	Liriodendrites	0.24944	61.5513	0.00101087	84.2934	84.2934	DMNH-7707	DMNH-428	-15	66.2601
HC168	Laurales	0.16243	58.854	0.000448287	61.7866	61.7866	YPM-6299	KJ-88130	-7.7	66.153
HC169	Dicotyledones	0.15961	36.8523	0.000691283	72.9035	72.9035	DMNH-19893	DMNH-428	-15	66.2601
HC169	Dicotyledones	0.10296	43.1731	0.000245541	49.0939	49.0939	DMNH-7400	DMNH-428	-15	66.2601
HC174	“Ziziphus”	0.15287	28.2123	0.000828336	78.1187	78.1187	DMNH-7463	DMNH-428	-15	66.2601
HC179	“Artocarpus”	0.24316	60.6726	0.000974523	83.1225	83.1225	DMNH-13650	DMNH-428	-15	66.2601
HC179	“Artocarpus”	0.40804	68.7524	0.00242168	117.688	117.688	DMNH-20219	DMNH-428	-15	66.2601
HC180	Cissites	0.23888	92.676	0.000615733	69.7506	69.7506	DMNH-6240	DMNH-428	-15	66.2601
HC182	Dicotyledones	0.21591	44.8764	0.00103879	85.1752	85.1752	YPM-6314	DMNH-428	-15	66.2601
HC199	Laurales	0.31875	56.3207	0.00180398	105.167	105.167	DMNH-13630	DMNH-428	-15	66.2601
HC199	Laurales	0.19775	62.9873	0.00062084	69.971	69.971	DMNH-13632	DMNH-428	-15	66.2601
HC199	Laurales	0.15058	27.2698	0.000831481	78.2318	78.2318	DMNH-20211	DMNH-428	-15	66.2601
HC199	Laurales	0.18703	33.6287	0.00104019	85.2191	85.2191	DMNH-6845	DMNH-428	-15	66.2601
HC199	Laurales	0.28352	17.8451	0.00450452	149.174	149.174	DMNH-7465	DMNH-428	-15	66.2601
HC2	Grewiopsis	0.141	40.027	0.00049669	64.2546	64.2546	DMNH-20359	DMNH-900	-3.6	66.0928
HC2	Grewiopsis	0.168	44.166	0.000639044	70.7478	70.7478	DMNH-7195	DMNH-900	-3.6	66.0928
HC2	Grewiopsis	0.142	47.318	0.000426138	60.6022	60.6022	DMNH-7221	DMNH-900	-3.6	66.0928
HC2	Grewiopsis	0.074	11.546	0.000474277	63.1312	63.1312	DMNH-7272	DMNH-900	-3.6	66.0928
HC2	Grewiopsis	0.105	27.988	0.000393919	58.8092	58.8092	DMNH-7275	DMNH-900	-3.6	66.0928
HC2	Grewiopsis	0.149	50.805	0.000436985	61.1868	61.1868	DMNH-7826	DMNH-900	-3.6	66.0928
HC2	Grewiopsis	0.152	24.43	0.000945722	82.1754	82.1754	DMNH-21467	DMNH-2098	-6	66.128
HC2	Grewiopsis	0.116	30.803	0.000436841	61.1791	61.1791	DMNH-21468	DMNH-2098	-6	66.128
HC2	Grewiopsis	0.14511	49.7544	0.000423217	60.4432	60.4432	YPM-6126	KJ-87110	-8.5	66.1647
HC2	Grewiopsis	0.14452	12.3359	0.00169312	102.65	102.65	YPM-9112	DMNH-574	-11.5	66.2087
HC2	Grewiopsis	0.131	32.037	0.000535662	66.1357	66.1357	DMNH-6722	DMNH-428	-15	66.2601
HC2	Grewiopsis	0.12155	29.0199	0.000509113	64.8639	64.8639	YPM-6525	DMNH-425	-45.2	66.7032
HC200	Bisonia	0.27175	47.3938	0.00155818	99.4443	99.4443	DMNH-6927	DMNH-428	-15	66.2601
HC200	Bisonia	0.33397	116.404	0.00095818	82.5872	82.5872	DMNH-16694	DMNH-1781	-23.4	66.3833
HC207	Dicotyledones	0.19867	88.4824	0.000446075	61.67	61.67	DMNH-6863	DMNH-428	-15	66.2601
HC208	Liriodendron	0.19975	97.8911	0.000407596	59.581	59.581	DMNH-18863	DMNH-900	-3.6	66.0928
HC208	Liriodendron	0.11312	82.6188	0.000154882	41.1699	41.1699	DMNH-8721	DMNH-900	-3.6	66.0928
HC209	Platanaceae	0.09843	6.8388	0.00141669	95.893	95.893	YPM-6274	Dynamite Coulee	-55.8	66.8587
HC21	Dicotyledones	0.08452	6.46113	0.00110563	87.2287	87.2287	YPM-6145	DMNH-2096	-33.2	66.5271
HC212	Cercidiphyllum	0.139	15.9003	0.00121514	90.4329	148.72	DMNH-7587	DMNH-428	-15	66.2601
HC212	Cercidiphyllum	0.082	9.61013	0.000699678	73.2405	76.4063	DMNH-21405	DMNH-897	-47.8	66.7413
HC212	Cercidiphyllum	0.112	12.1338	0.0010338	85.0189	88.0529	DMNH-21420	DMNH-897	-47.8	66.7413
HC212	Cercidiphyllum	0.093	7.19972	0.0012013	90.0381	91.5652	YPM-6273	Dynamite Coulee	-55.8	66.8587
HC212	Cercidiphyllum	0.159	14.2177	0.00177814	104.589	121.763	DMNH-13222	DMNH-567	-56.8	66.8734
HC212	Cercidiphyllum	0.113	4.40651	0.00289776	126.04	125.588	DMNH-19075	DMNH-1491	-56.8	66.8734
HC212	Cercidiphyllum	0.185	19.8756	0.00172196	103.314	110.934	DMNH-19077	DMNH-1491	-56.8	66.8734
HC212	Cercidiphyllum	0.185	20.3936	0.00167822	102.304	91.4408	DMNH-19079	DMNH-1491	-56.8	66.8734
HC212	Cercidiphyllum	0.047	1.15969	0.00190482	107.375	116.44	DMNH-19135	DMNH-2202	-56.8	66.8734
HC212	Cercidiphyllum	0.112	11.5187	0.00108901	86.7254	100.35	DMNH-19366	DMNH-567	-56.8	66.8734
HC212	Cercidiphyllum	0.209	22.7166	0.00192287	107.763	118.654	DMNH-7130	DMNH-571	-65	66.9937
HC212	Cercidiphyllum	0.152	21.323	0.00108353	86.5583	92.3936	DMNH-18736	DMNH-1852	-75	67.1404
HC212	Cercidiphyllum	0.188	19.3858	0.00182319	105.594	113.913	DMNH-18737	DMNH-1852	-75	67.1404
HC223	Dicotyledones	0.10598	5.0402	0.00222844	114.008	114.008	DMNH-19141	DMNH-2202	-56.8	66.8734
HC229	Cercidiphyllales	0.09149	8.96542	0.000933634	81.7725	81.7725	DMNH-19204	DMNH-2203	-56.8	66.8734
HC229	Cercidiphyllales	0.07092	2.75628	0.0018248	105.629	105.629	DMNH-19612	DMNH-2203	-56.8	66.8734
HC229	Cercidiphyllales	0.109	5.64516	0.00210463	111.546	111.546	DMNH-19622	DMNH-2203	-56.8	66.8734
HC24	Dicotyledones	0.11708	60.0465	0.000228285	47.7462	47.7462	YPM-6148	KJ-87107	-34.6	66.5477
HC243	Cannabaceae	0.09156	10.8875	0.000769987	75.969	75.969	DMNH-19217	DMNH-2087	-36.9	66.5814
HC243	Cannabaceae	0.03002	3.21469	0.000280338	51.6434	51.6434	DMNH-19225	DMNH-2087	-36.9	66.5814
HC243	Cannabaceae	0.08056	6.33997	0.00102365	84.6989	84.6989	DMNH-19230	DMNH-2087	-36.9	66.5814
HC243	Cannabaceae	0.07529	9.71463	0.00058351	68.333	68.333	DMNH-19974	DMNH-2087	-36.9	66.5814
HC243	Cannabaceae	0.0733	19.707	0.000272638	51.0968	51.0968	DMNH-21258	DMNH-2087	-36.9	66.5814
HC246	Rosidae	0.08768	12.1065	0.000635015	70.5771	70.5771	DMNH-19221	DMNH-2087	-36.9	66.5814
HC249	Dicotyledones	0.38029	113.108	0.0012786	92.2089	92.2089	DMNH-19236	DMNH-1855	-20.8	66.3452
HC250	Dicotyledones	0.169	26.0997	0.0010943	86.8862	86.8862	DMNH-19237	DMNH-1855	-20.8	66.3452
HC254	Dicotyledones	0.19706	15.2556	0.00254546	119.951	119.951	DMNH-20003	DMNH-1855	-20.8	66.3452
HC254	Dicotyledones	0.19978	10.8725	0.00367093	137.957	137.957	DMNH-21786(1)	DMNH-1855	-20.8	66.3452
HC254	Dicotyledones	0.16755	13.0533	0.00215065	112.471	112.471	DMNH-21786(2)	DMNH-1855	-20.8	66.3452
HC254	Dicotyledones	0.09328	9.75675	0.000891809	80.3533	80.3533	DMNH-21786(3)	DMNH-1855	-20.8	66.3452
HC254	Dicotyledones	0.13103	13.4783	0.00127381	92.0769	92.0769	DMNH-21813	DMNH-1855	-20.8	66.3452
HC254	Dicotyledones	0.11883	27.7679	0.000508521	64.8351	64.8351	DMNH-19254	DMNH-1781	-23.4	66.3833
HC254	Dicotyledones	0.16291	23.2784	0.0011401	88.2576	88.2576	DMNH-19977	DMNH-1489	-33.7	66.5345
HC254	Dicotyledones	0.33044	19.2191	0.00568136	163.005	163.005	DMNH-20606	DMNH-1489	-33.7	66.5345
HC255	Dicotyledones	0.1108	17.5068	0.00070125	73.3033	73.3033	DMNH-19235	DMNH-1855	-20.8	66.3452
HC261	Rhamnaceae	0.15259	38.358	0.00060701	69.3715	69.3715	DMNH-19248	KJ-9531	-3.6	66.0928
HC261	Rhamnaceae	0.18842	52.5624	0.000675428	72.2602	72.2602	DMNH-7397	DMNH-428	-15	66.2601
HC261	Rhamnaceae	0.27895	60.5477	0.00128515	92.3891	92.3891	DMNH-7474	DMNH-428	-15	66.2601
HC262	Dicotyledones	0.13751	42.9025	0.000440743	61.3874	61.3874	DMNH-19261	DMNH-897	-47.8	66.7413
HC263	Dicotyledones	0.19639	28.2511	0.00136522	94.5469	94.5469	DMNH-19240	KJ-9531	-3.6	66.0928
HC263	Dicotyledones	0.16458	30.3698	0.000891892	80.3562	80.3562	DMNH-7169	DMNH-900	-3.6	66.0928
HC264	Dicotyledones	0.302	59.2099	0.00154035	99.0081	111.022	DMNH-19244	DMNH-900	-3.6	66.0928
HC264	Dicotyledones	0.198	17.8164	0.00220044	113.459	182.797	DMNH-20384	DMNH-900	-3.6	66.0928
HC264	Dicotyledones	0.314	37.6567	0.00261828	121.25	137.347	DMNH-7204	DMNH-900	-3.6	66.0928
HC265	Laurales	0.232	27.7039	0.00194283	108.189	125.551	DMNH-7151	DMNH-900	-3.6	66.0928
HC265	Laurales	0.117	8.7084	0.00157193	99.7786	112.746	DMNH-7152	DMNH-900	-3.6	66.0928
HC265	Laurales	0.284	22.0282	0.00366149	137.822	145.942	DMNH-7258	DMNH-900	-3.6	66.0928
HC265	Laurales	0.188	13.6039	0.00259809	120.892	151.294	DMNH-7311	DMNH-900	-3.6	66.0928
HC265	Laurales	0.256	26.4848	0.00247447	118.662	129.066	DMNH-8712	DMNH-900	-3.6	66.0928
HC265	Laurales	0.202	25.0992	0.00162571	101.069	107.16	DMNH-21566	DMNH-574	-11.5	66.2087
HC268	Dicotyledones	0.11329	15.095	0.000850258	78.9021	78.9021	DMNH-20535	DMNH-1489	-33.7	66.5345
HC268	Dicotyledones	0.14114	14.617	0.00136283	94.4836	94.4836	DMNH-20536	DMNH-1489	-33.7	66.5345
HC268	Dicotyledones	0.11207	17.5042	0.000717525	73.9486	73.9486	DMNH-20539	DMNH-1489	-33.7	66.5345
HC268	Dicotyledones	0.07345	11.7411	0.000459488	62.3719	62.3719	DMNH-20541	DMNH-1489	-33.7	66.5345
HC268	Dicotyledones	0.16045	18.6377	0.00138129	94.9706	94.9706	YPM-6249	DMNH-2095	-47.8	66.7413
HC273	Dicotyledones	0.15454	14.5863	0.00163733	101.344	101.344	DMNH-19723	DMNH-1489	-33.7	66.5345
HC274	Dicotyledones	0.07786	11.9168	0.00050871	64.8443	64.8443	DMNH-19709	DMNH-1489	-33.7	66.5345
HC279	Dicotyledones	0.20534	41.9999	0.00100392	84.0715	84.0715	DMNH-19251	DMNH-2098	-6	66.128
HC28	Dicotyledones	0.19054	60.012	0.000604971	69.2823	69.2823	YPM-9079	KJ-88130	-7.7	66.153
HC28	Dicotyledones	0.23023	67.0514	0.000790526	76.7368	76.7368	YPM-8904	DMNH-2099	-17.1	66.2909
HC28	Dicotyledones	0.10939	25.8098	0.00046363	62.586	62.586	YPM-6152	KJ-87107	-34.6	66.5477
HC280	Dicotyledones	0.39535	161.139	0.000969982	82.9743	82.9743	DMNH-19243	DMNH-900	-3.6	66.0928
HC280	Dicotyledones	0.23625	73.7484	0.000756817	75.47	75.47	DMNH-6926	DMNH-428	-15	66.2601
HC280	Dicotyledones	0.24786	64.704	0.000949471	82.2996	82.2996	DMNH-7401	DMNH-428	-15	66.2601
HC281	Dicotyledones	0.11804	31.602	0.000440904	61.3959	61.3959	DMNH-19708	DMNH-1489	-33.7	66.5345
HC282	Dicotyledones	0.20855	36.6428	0.00118695	89.6258	89.6258	DMNH-19232	KJ-9826	-34.6	66.5477
HC283	Laurales	0.15771	28.164	0.000883129	80.0537	80.0537	DMNH-8424	DMNH-568	-34.6	66.5477
HC285	Dicotyledones	0.07788	25.7552	0.000235498	48.3169	48.3169	DMNH-19722	DMNH-2091	-10.1	66.1882
HC285	Dicotyledones	0.34345	42.2121	0.00279441	124.303	124.303	DMNH-19978	DMNH-1489	-33.7	66.5345
HC286	Dicotyledones	0.11477	13.9408	0.000944863	82.1468	82.1468	DMNH-19720	DMNH-1781	-23.4	66.3833
HC288	Rosidae	0.08596	2.21594	0.00333453	132.984	132.984	DMNH-19711	DMNH-2087	-36.9	66.5814
HC29	Dicotyledones	0.10067	42.0438	0.000241045	48.7485	48.7485	YPM-6153	KJ-87107	-34.6	66.5477
HC290	Dicotyledones	0.12877	17.888	0.000926975	81.5493	81.5493	DMNH-19249	KJ-9853	-31.4	66.5007
HC290	Dicotyledones	0.17182	12.4945	0.00236281	116.587	116.587	DMNH-21003	DMNH-2097	-31.4	66.5007
HC291	Dicotyledones	0.20096	25.8309	0.00156343	99.5722	99.5722	DMNH-20566	DMNH-1489	-33.7	66.5345
HC291	Dicotyledones	0.15815	15.7982	0.00158318	100.051	100.051	DMNH-19727	KJ-9254	-35.2	66.5565
HC291	Dicotyledones	0.1194	25.7447	0.000553759	66.9805	66.9805	DMNH-20704	DMNH-566	-35.2	66.5565
HC293	Dicotyledones	0.12802	48.5369	0.000337663	55.4473	55.4473	DMNH-13542	DMNH-428	-15	66.2601
HC295	Dicotyledones	0.20029	47.9984	0.000835779	78.3861	78.3861	DMNH-13541	DMNH-428	-15	66.2601
HC3	Dicotyledones	0.13339	12.1051	0.00146986	97.2523	97.2523	YPM-8586	KJ-87110	-8.5	66.1647
HC303	Dicotyledones	0.10183	14.0924	0.000735814	74.663	74.663	DMNH-19768	DMNH-431	-30.7	66.4904
HC315	Dicotyledones	0.06443	18.0694	0.000229738	47.862	47.862	DMNH-21715	DMNH-2099	-17.1	66.2909
HC32	Laurales?	0.1995	32.108	0.00123957	91.1234	91.1234	YPM-6154	KJ-87107	-34.6	66.5477
HC32	Laurales?	0.253	43.334	0.00147711	97.4351	97.4351	DMNH-20651	DMNH-566	-35.2	66.5565
HC321	Dicotyledones	0.06435	3.15252	0.00131353	93.1631	93.1631	DMNH-21691	DMNH-2094	-10.6	66.1955
HC321	Dicotyledones	0.12684	21.6357	0.000743603	74.9639	74.9639	DMNH-6721	DMNH-428	-15	66.2601
HC321	Dicotyledones	0.22657	17.326	0.00296282	127.113	127.113	DMNH-6827	DMNH-428	-15	66.2601
HC329	Platanaceae	0.13905	20.8233	0.000928523	81.6012	81.6012	DMNH-20365	DMNH-900	-3.6	66.0928
HC330	Platanaceae	0.20245	30.197	0.00135729	94.3367	94.3367	DMNH-7271 & 7277	DMNH-900	-3.6	66.0928
HC333	Dicotyledones	0.06014	25.6916	0.000140778	39.6954	39.6954	DMNH-7715	DMNH-900	-3.6	66.0928
HC335	Dicotyledones	0.09533	17.5348	0.000518272	65.3072	65.3072	DMNH-7185	DMNH-900	-3.6	66.0928
HC336	Dicotyledones	0.09695	9.24066	0.00101717	84.4936	84.4936	DMNH-8701	DMNH-900	-3.6	66.0928
HC337	Dicotyledones	0.20711	24.9449	0.00171957	103.26	103.26	DMNH-18709	DMNH-1851	-80	67.2138
HC338	Dicotyledones	0.1815	14.6983	0.00224123	114.258	114.258	DMNH-19880	DMNH-1781	-23.4	66.3833
HC34	Dicotyledones	0.133	28.804	0.000614116	69.6806	69.6806	DMNH-20503	DMNH-568	-34.6	66.5477
HC34	Dicotyledones	0.149	30.103	0.000737501	74.7283	74.7283	DMNH-8423	DMNH-568	-34.6	66.5477
HC343	Dicotyledones	0.23032	63.2227	0.000839054	78.5033	78.5033	DMNH-19883	DMNH-428	-15	66.2601
HC343	Dicotyledones	0.16199	31.2458	0.000839817	78.5305	78.5305	DMNH-20279	DMNH-428	-15	66.2601
HC347	Dicotyledones	0.16995	33.0525	0.000873851	79.7314	79.7314	DMNH-7556	DMNH-428	-15	66.2601
HC349	Dicotyledones	0.10616	18.2887	0.000616226	69.7719	69.7719	DMNH-7405	DMNH-428	-15	66.2601
HC359	Dicotyledones	0.15749	22.5863	0.00109815	87.0026	87.0026	DMNH-19889	DMNH-428	-15	66.2601
HC36	Ulmaceae	0.076	8.834	0.000653837	71.369	71.369	DMNH-20018	DMNH-2098	-6	66.128
HC36	Ulmaceae	0.096	6.396	0.0014409	96.5158	96.5158	DMNH-21292	DMNH-425	-45.2	66.7032
HC36	Ulmaceae	0.052	7.996	0.000338169	55.4791	55.4791	DMNH-21333	DMNH-2092	-46.9	66.7281
HC36	Ulmaceae	0.058	6.373	0.000527852	65.7657	65.7657	DMNH-21335	DMNH-2092	-46.9	66.7281
HC4	“Ficus”		20.877			136.112	DMNH-7605	DMNH-900	-3.6	66.0928
HC4	“Ficus”	0.174	46.5331	0.000650633	71.2352	69.7698	YPM-6353	KJ-88130	-7.7	66.153
HC4	“Ficus”	0.193	23.761	0.00156765	99.6748	99.6748	DMNH-21559	DMNH-574	-11.5	66.2087
HC4	“Ficus”	0.183	43.827	0.000764118	75.7473	75.7473	DMNH-21560	DMNH-574	-11.5	66.2087
HC4	“Ficus”	0.151	63.385	0.000359722	56.8041	65.5142	DMNH-13590	DMNH-428	-15	66.2601
HC4	“Ficus”	0.132	46.354	0.00037589	57.7661	57.7661	DMNH-13592	DMNH-428	-15	66.2601
HC4	“Ficus”	0.184	14.3412	0.00236074	116.548	141.035	YPM-8868	DMNH-428	-15	66.2601
HC4	“Ficus”	0.205	68.1163	0.00061696	69.8037	94.642	YPM-8870	DMNH-428	-15	66.2601
HC4	“Ficus”	0.272	86.5661	0.000854654	79.0576	76.8138	YPM-9130	KJ-88104	-15	66.2601
HC43	Magnoliidae	0.196	9.885	0.00388629	140.995	140.995	DMNH-7173	DMNH-900	-3.6	66.0928
HC43	Magnoliidae	0.15254	29.9882	0.000775921	76.1922	76.1922	DMNH-7234	DMNH-900	-3.6	66.0928
HC43	Magnoliidae	0.13778	21.2836	0.000891923	80.3573	80.3573	YPM-9062	KJ-88130	-7.7	66.153
HC43	Magnoliidae	0.211	30.235	0.0014725	97.3189	97.3189	DMNH-20787	DMNH-517	-16.2	66.2777
HC43	Magnoliidae	0.19225	62.6927	0.000589543	68.602	68.602	YPM-6150	KJ-87107	-34.6	66.5477
HC44	“Dryophyllum”	0.06195	6.77695	0.000566302	67.5561	67.5561	YPM-6357	KJ-88130	-7.7	66.153
HC49	“Dryophyllum”	0.088	5.929	0.00130612	92.9621	92.9621	DMNH-20360	DMNH-900	-3.6	66.0928
HC49	“Dryophyllum”	0.115	5.681	0.00232794	115.927	115.927	DMNH-21799	DMNH-1855	-20.8	66.3452
HC49	“Dryophyllum”	0.07218	7.3045	0.000713252	73.78	73.78	YPM-6170	DMNH-2215	-26.5	66.4288
HC49	“Dryophyllum”	0.11559	16.7854	0.000795995	76.9392	76.9392	YPM-8762	DMNH-2215	-26.5	66.4288
HC49	“Dryophyllum”	0.184	34.647	0.00097717	83.2087	83.2087	DMNH-20997	DMNH-2097	-31.4	66.5007
HC49	“Dryophyllum”	0.123	11.905	0.00127081	91.9939	91.9939	DMNH-20549	DMNH-1489	-33.7	66.5345
HC49	“Dryophyllum”	0.135	10.184	0.00178957	104.846	104.846	DMNH-20553	DMNH-1489	-33.7	66.5345
HC49	“Dryophyllum”	0.0594	2.7003	0.00130665	92.9766	92.9766	YPM-6863	KJ-87107	-34.6	66.5477
HC49	“Dryophyllum”	0.08136	9.32336	0.000709985	73.6508	73.6508	YPM-6865	KJ-87107	-34.6	66.5477
HC49	“Dryophyllum”	0.06948	20.4302	0.000236291	48.379	48.379	YPM-6384	DMNH-565	-43.7	66.6812
HC49	“Dryophyllum”	0.05934	4.36829	0.00080609	77.3105	77.3105	YPM-6385	DMNH-565	-43.7	66.6812
HC49	“Dryophyllum”	0.0595	2.69617	0.00131307	93.1506	93.1506	YPM-7831 (left)	DMNH-565	-43.7	66.6812
HC49	“Dryophyllum”	0.0821	4.84221	0.00139201	95.2514	95.2514	YPM-7831 (middle)	DMNH-565	-43.7	66.6812
HC49	“Dryophyllum”	0.06193	6.72689	0.000570148	67.731	67.731	YPM-7831 (right)	DMNH-565	-43.7	66.6812
HC49	“Dryophyllum”	0.06112	9.67029	0.000386302	58.3722	58.3722	YPM-7907	DMNH-565	-43.7	66.6812
HC49	“Dryophyllum”	0.10396	19.0264	0.000568036	67.635	67.635	YPM-7912	DMNH-565	-43.7	66.6812
HC49	“Dryophyllum”	0.08359	8.28178	0.000843694	78.6688	78.6688	YPM-7919	DMNH-565	-43.7	66.6812
HC49	“Dryophyllum”	0.07274	10.2465	0.000516383	65.2162	65.2162	YPM-7923	DMNH-565	-43.7	66.6812
HC49	“Dryophyllum”	0.11385	17.5314	0.000739347	74.7997	74.7997	YPM-7926	DMNH-565	-43.7	66.6812
HC49	“Dryophyllum”	0.093	9.33162	0.000926849	81.545	81.545	YPM-7927	DMNH-565	-43.7	66.6812
HC49	“Dryophyllum”	0.089	14.477	0.000547144	66.6737	66.6737	DMNH-21317	DMNH-2092	-46.9	66.7281
HC49	“Dryophyllum”	0.151	12.687	0.00179719	105.016	105.016	DMNH-8585	DMNH-571	-65	66.9937
HC49	“Dryophyllum”	0.12696	10.8518	0.00148537	97.6428	97.6428	YPM-26401	DMNH-571	-65	66.9937
HC49	“Dryophyllum”	0.09578	7.82397	0.00117253	89.2082	89.2082	YPM-6382	DMNH-430	-75	67.1404
HC49	“Dryophyllum”	0.1078	13.2419	0.000877582	79.8612	79.8612	YPM-7146	DMNH-430	-75	67.1404
HC49	“Dryophyllum”	0.0801	15.1233	0.000424247	60.4993	60.4993	YPM-7149	DMNH-430	-75	67.1404
HC49	“Dryophyllum”	0.07803	5.69412	0.00106929	86.1222	86.1222	YPM-7151	DMNH-430	-75	67.1404
HC49	“Dryophyllum”	0.07535	8.58674	0.000661208	71.6752	71.6752	YPM-7154	DMNH-430	-75	67.1404
HC49	“Dryophyllum”	0.04629	2.6021	0.000823475	77.9432	77.9432	YPM-7157	DMNH-430	-75	67.1404
HC49	“Dryophyllum”	0.08713	5.4827	0.00138465	95.0588	95.0588	YPM-7670	KJ-87112	-75	67.1404
HC49	“Dryophyllum”	0.03355	4.31396	0.000260921	50.2466	50.2466	YPM-7674	KJ-87112	-75	67.1404
HC49	“Dryophyllum”	0.06468	9.95044	0.000420434	60.291	60.291	YPM-8413	KJ-86145	-75	67.1404
HC52	Platanoids	0.104	15.264	0.000708595	73.5957	73.5957	DMNH-20758	DMNH-1250	-18.7	66.3144
HC52	Platanoids	0.12843	19.7504	0.000835136	78.363	78.363	YPM-6171	DMNH-2215	-26.5	66.4288
HC52	Platanoids	0.09106	8.10554	0.00102299	84.6782	84.6782	YPM-8767	DMNH-2215	-26.5	66.4288
HC56	Dicotyledones	0.09958	29.1782	0.000339849	55.5842	55.5842	YPM-6176	DMNH-2215	-26.5	66.4288
HC57-64	Erlingdorfia	0.177	30.627	0.00102292	84.6759	91.8925	DMNH-7149	DMNH-900	-3.6	66.0928
HC57-64	Erlingdorfia	0.157	20.98	0.00117488	89.2766	93.1607	DMNH-21662	DMNH-2093	-9.5	66.1794
HC57-64	Erlingdorfia	0.352	44.908	0.00275906	123.7	168.618	DMNH-21754	DMNH-2099	-17.1	66.2909
HC57-64	Erlingdorfia	0.133	24.691	0.000716415	73.9048	81.0185	DMNH-6264	DMNH-431	-30.7	66.4904
HC57-64	Erlingdorfia	0.196	21.742	0.0017669	104.336	152.097	DMNH-6265 (1)	DMNH-431	-30.7	66.4904
HC57-64	Erlingdorfia	0.194	18.845	0.00199713	109.334	120.361	DMNH-6265 (2)	DMNH-431	-30.7	66.4904
HC57-64	Erlingdorfia	0.148	32.427	0.000675486	72.2626	83.9193	DMNH-6267	DMNH-431	-30.7	66.4904
HC57-64	Erlingdorfia	0.113	13.233	0.000964936	82.8092	88.8998	DMNH-20565	DMNH-1489	-33.7	66.5345
HC57-64	Erlingdorfia	0.166	16.362	0.00168415	102.442	101.97	DMNH-20578	DMNH-1489	-33.7	66.5345
HC57-64	Erlingdorfia	0.181	13.443	0.00243703	117.973	117.474	DMNH-20626	DMNH-568	-34.6	66.5477
HC57-64	Erlingdorfia	0.142	39.9003	0.000505359	64.6808	66.9515	DMNH-6253	DMNH-568	-34.6	66.5477
HC57-64	Erlingdorfia	0.104	19.0086	0.000569005	67.6791	58.5274	DMNH-6253	DMNH-568	-34.6	66.5477
HC57-64	Erlingdorfia	0.182	32.639	0.00101486	84.4203	84.4203	DMNH-6254	DMNH-568	-34.6	66.5477
HC57-64	Erlingdorfia	0.208	35.093	0.00123284	90.934	104.013	DMNH-6261	DMNH-568	-34.6	66.5477
HC57-64	Erlingdorfia	0.111	14.194	0.000868043	79.5285	83.3324	DMNH-8409	DMNH-568	-34.6	66.5477
HC57-64	Erlingdorfia	0.079	8.129	0.000767745	75.8845	79.5271	DMNH-8464	DMNH-568	-34.6	66.5477
HC57-64	Erlingdorfia	0.141	24.786	0.000802106	77.1643	80.4873	DMNH-20687	DMNH-566	-35.2	66.5565
HC57-64	Erlingdorfia	0.162	42.4577	0.000618121	69.8538	73.4039	YPM-6491	DMNH-425	-45.2	66.7032
HC57-64	Erlingdorfia	0.25	46.5924	0.00134142	93.9139	99.3674	YPM-6498	DMNH-425	-45.2	66.7032
HC57-64	Erlingdorfia	0.179	40.137	0.000798291	77.0239	102.444	DMNH-19954	DMNH-897	-47.8	66.7413
HC57-64	Erlingdorfia	0.183	47.12	0.000710717	73.6798	73.0638	DMNH-21390	DMNH-897	-47.8	66.7413
HC57-64	Erlingdorfia	0.117	5.6	0.00244446	118.11	119.649	DMNH-21393	DMNH-897	-47.8	66.7413
HC57-64	Erlingdorfia	0.083	16.242	0.000424147	60.4939	92.6448	DMNH-21396	DMNH-897	-47.8	66.7413
HC57-64	Erlingdorfia	0.114	17.8311	0.000728838	74.3918	77.2171	YPM-6583	DMNH-2095	-47.8	66.7413
HC57-64	Erlingdorfia	0.199	42.6582	0.000928332	81.5948	74.9757	YPM-6375	DMNH-572	-61.7	66.9453
HC57-64	Erlingdorfia	0.138	45.5744	0.000417866	60.1501	70.0729	YPM-7076	DMNH-572	-61.7	66.9453
HC57-64	Erlingdorfia	0.269	58.892	0.00122871	90.8174	91.0753	DMNH-11002 (term)	DMNH-571	-65	66.9937
HC57-64	Erlingdorfia	0.404	75.908	0.00215018	112.462	148.053	DMNH-11007 (term)	DMNH-571	-65	66.9937
HC57-64	Erlingdorfia	0.219	61.218	0.000783446	76.4736	83.8364	DMNH-11017 (term)	DMNH-571	-65	66.9937
HC57-64	Erlingdorfia	0.194	52.109	0.000722255	74.1344	74.1344	DMNH-13006	DMNH-571	-65	66.9937
HC57-64	Erlingdorfia	0.204	62.029	0.000670912	72.0753	85.7283	DMNH-18829 (term)	DMNH-571	-65	66.9937
HC57-64	Erlingdorfia	0.221	53.178	0.000918444	81.2617	77.2986	DMNH-18830	DMNH-571	-65	66.9937
HC57-64	Erlingdorfia	0.139	39.783	0.00048566	63.7058	63.7058	DMNH-18865 (term)	DMNH-571	-65	66.9937
HC57-64	Erlingdorfia	0.186	56.144	0.000616201	69.7708	75.9918	DMNH-6262 (term)	DMNH-571	-65	66.9937
HC57-64	Erlingdorfia	0.313	135.755	0.00072166	74.1111	73.2049	DMNH-6268 (term)	DMNH-571	-65	66.9937
HC57-64	Erlingdorfia	0.21	63.766	0.000691591	72.9159	73.9747	DMNH-7631 (term)	DMNH-571	-65	66.9937
HC57-64	Erlingdorfia	0.237	92.317	0.000608436	69.4337	82.4989	DMNH-7635 (term)	DMNH-571	-65	66.9937
HC57-64	Erlingdorfia	0.17	66.847	0.000432331	60.9371	76.5126	DMNH-7639 (term)	DMNH-571	-65	66.9937
HC57-64	Erlingdorfia	0.221	37.5	0.00130243	92.8615	92.8615	DMNH-7641 (term)	DMNH-571	-65	66.9937
HC57-64	Erlingdorfia	0.112	11.961	0.00104874	85.4861	85.4861	DMNH-7644	DMNH-571	-65	66.9937
HC57-64	Erlingdorfia	0.237	34.59	0.00162385	101.025	100.373	DMNH-8591	DMNH-571	-65	66.9937
HC57-64	Erlingdorfia	0.139	44.1069	0.000438049	61.2437	64.4265	YPM-6425	KJ-87101	-75	67.1404
HC60	Araliaephyllum	0.32509	89.065	0.00118659	89.6154	89.6154	DMNH-19233	DMNH-568	-34.6	66.5477
HC60	Araliaephyllum	0.543	148.463	0.00198601	109.101	109.101	DMNH-8461	DMNH-568	-34.6	66.5477
HC62	“Rhamnus”	0.214	25.111	0.00182374	105.606	105.606	DMNH-7244	DMNH-900	-3.6	66.0928
HC62	“Rhamnus”	0.095	15.687	0.000575317	67.9649	67.9649	DMNH-7274	DMNH-900	-3.6	66.0928
HC62	“Rhamnus”	0.129	15.827	0.00105143	85.5698	85.5698	DMNH-7279	DMNH-900	-3.6	66.0928
HC62	“Rhamnus”	0.079	13.974	0.000446615	61.6985	61.6985	DMNH-7335	DMNH-900	-3.6	66.0928
HC62	“Rhamnus”	0.197	51.351	0.000755759	75.4297	75.4297	DMNH-13536	DMNH-428	-15	66.2601
HC62	“Rhamnus”	0.135	11.026	0.00165291	101.712	101.712	DMNH-21778	DMNH-2099	-17.1	66.2909
HC62	“Rhamnus”	0.123	28.949	0.000522609	65.5154	65.5154	DMNH-20974	DMNH-2097	-31.4	66.5007
HC62	“Rhamnus”	0.141	34.223	0.000580925	68.2172	68.2172	DMNH-20975	DMNH-2097	-31.4	66.5007
HC62	“Rhamnus”	0.11	19.222	0.000629487	70.3417	70.3417	DMNH-21000	DMNH-2097	-31.4	66.5007
HC62	“Rhamnus”	0.234	35.987	0.00152155	98.5447	98.5447	DMNH-20483	DMNH-568	-34.6	66.5477
HC62	“Rhamnus”	0.09542	10.6987	0.000851034	78.9296	78.9296	YPM-6184	KJ-87107	-34.6	66.5477
HC62	“Rhamnus”	0.06152	4.67035	0.00081037	77.467	77.467	YPM-6895	KJ-87107	-34.6	66.5477
HC62	“Rhamnus”	0.07806	15.7043	0.000388007	58.4705	58.4705	YPM-6897	KJ-87107	-34.6	66.5477
HC62	“Rhamnus”	0.09694	11.3364	0.000828951	78.1408	78.1408	YPM-6901	KJ-87107	-34.6	66.5477
HC62	“Rhamnus”	0.13594	35.8037	0.000516139	65.2044	65.2044	DMNH-19262	DMNH-2088	-38.5	66.6049
HC62	“Rhamnus”	0.11825	17.8753	0.000782255	76.4291	76.4291	YPM-6792	DMNH-2088	-38.5	66.6049
HC62	“Rhamnus”	0.15283	44.0901	0.000529757	65.8563	65.8563	YPM-6492	DMNH-425	-45.2	66.7032
HC63	Cissites	0.18136	117.115	0.000280847	51.6792	51.6792	DMNH-8458	DMNH-568	-34.6	66.5477
HC63	Cissites	0.36825	67.3909	0.00201226	109.65	109.65	YPM-6185	DMNH-568	-34.6	66.5477
HC63	Cissites	0.206	27.473	0.00154464	99.1134	99.1134	DMNH-8552	DMNH-571	-65	66.9937
HC65	Dicotyledones	0.12	20.208	0.000712589	73.7538	73.7538	DMNH-20568	DMNH-1489	-33.7	66.5345
HC65	Dicotyledones	0.149	46.762	0.000474766	63.1561	63.1561	DMNH-20576	DMNH-1489	-33.7	66.5345
HC65	Dicotyledones	0.14	40.986	0.000478212	63.3308	63.3308	DMNH-20700	DMNH-566	-35.2	66.5565
HC66	Magnoliidae	0.246	92.787	0.000652203	71.3008	71.3008	DMNH-20952	DMNH-2097	-31.4	66.5007
HC66	Magnoliidae	0.14894	48.2216	0.000460024	62.3997	62.3997	[missing]	DMNH-568	-34.6	66.5477
HC66	Magnoliidae	0.126	71.797	0.000221123	47.1683	47.1683	DMNH-20477	DMNH-568	-34.6	66.5477
HC66	Magnoliidae	0.142	71.52	0.000281935	51.7556	51.7556	DMNH-8411	DMNH-568	-34.6	66.5477
HC66	Magnoliidae	0.215	46.377	0.000996723	83.8408	83.8408	DMNH-8414	DMNH-568	-34.6	66.5477
HC66	Magnoliidae	0.139	16.768	0.00115225	88.6159	88.6159	DMNH-8432	DMNH-568	-34.6	66.5477
HC66	Magnoliidae	0.18321	69.2047	0.000485023	63.6739	63.6739	YPM-7601	KJ-87107	-34.6	66.5477
HC66	Magnoliidae	0.311	240.316	0.000402474	59.2939	59.2939	DMNH-7524	DMNH-571	-65	66.9937
HC67	Dicotyledones	0.0852	2.57829	0.00281545	124.66	124.66	YPM-6189	DMNH-568	-34.6	66.5477
HC73	Trochodendrales	0.103	6.87836	0.00154237	99.0577	115.759	YPM-6508	DMNH-425	-45.2	66.7032
HC73	Trochodendrales	0.0648	3.383	0.00124122	91.1696	167.801	DMNH-21413	DMNH-897	-47.8	66.7413
HC73	Trochodendrales	0.114	18.4457	0.000704553	73.435	111.03	YPM-7181	DMNH-430	-75	67.1404
HC75	Dicotyledones	0.11863	23.3133	0.000603651	69.2245	69.2245	YPM-6196	DMNH-2095	-47.8	66.7413
HC80	Rosaceae	0.047	8.738	0.000252804	49.6436	49.6436	DMNH-13212	DMNH-567	-56.8	66.8734
HC80	Rosaceae	0.073	6.75	0.000789481	76.6981	76.6981	DMNH-19148	DMNH-567	-56.8	66.8734
HC80	Rosaceae	0.081	7.805	0.000840615	78.559	78.559	DMNH-19157	DMNH-567	-56.8	66.8734
HC80	Rosaceae	0.05556	4.43844	0.000695495	73.0729	73.0729	YPM-6201	DMNH-567	-56.8	66.8734
HC80	Rosaceae	0.06484	2.57849	0.0016305	101.183	101.183	YPM-6721	DMNH-567	-56.8	66.8734
HC80	Rosaceae	0.06674	0.91122	0.0048882	153.906	153.906	YPM-6723	DMNH-567	-56.8	66.8734
HC84	Laurales	0.15	17.794	0.00126447	91.8183	204.559	DMNH-21217	DMNH-2087	-36.9	66.5814
HC84	Laurales	0.099	7.88899	0.00124236	91.2017	88.3515	YPM-6207	DMNH-567	-56.8	66.8734
HC84	Laurales	0.147	8.52903	0.00253358	119.737	171.765	YPM-8297	DMNH-567	-56.8	66.8734
HC85	Dicotyledones	0.11501	56.0337	0.00023606	48.3609	48.3609	YPM-6211	DMNH-567	-56.8	66.8734
HC86	Leepierceia	0.1	54.669	0.000182919	43.8715	43.8715	DMNH-20545	DMNH-1489	-33.7	66.5345
HC86	Leepierceia	0.17392	48.2564	0.000626822	70.2278	70.2278	YPM-6509	DMNH-425	-45.2	66.7032
HC86	Leepierceia	0.16248	100.766	0.000261991	50.3252	50.3252	DMNH-6359	DMNH-571	-65	66.9937
HC86	Leepierceia	0.11	44.787	0.000270168	50.9195	50.9195	DMNH-7525	DMNH-571	-65	66.9937
HC86	Leepierceia	0.256	136.47	0.000480223	63.4324	63.4324	DMNH-18768	DMNH-430	-75	67.1404
HC86	Leepierceia	0.329	97.073	0.00111505	87.5117	87.5117	DMNH-6277	DMNH-430	-75	67.1404
HC86	Leepierceia	0.324	95.824	0.00109551	86.9227	86.9227	DMNH-18675	DMNH-1851	-80	67.2138
HC87	Laurales	0.0383	2.49813	0.000587195	68.4975	68.4975	YPM-8274	DMNH-567	-56.8	66.8734
HC91	Dicotyledones	0.15051	5.366	0.00422163	145.524	145.524	YPM-6219	DMNH-567	-56.8	66.8734
HC92	“Cinnamomum”	0.064	3.841	0.00106639	86.0327	103.967	DMNG-19342	DMNH-567	-56.8	66.8734
HC92	“Cinnamomum”	0.1044	3.583	0.00304196	128.4	176.219	DMNH-13028	DMNH-1491	-56.8	66.8734
HC92	“Cinnamomum”	0.105	6.017	0.00183231	105.795	105.795	DMNH-19136	DMNH-2202	-56.8	66.8734
HC92	“Cinnamomum”		0.902			154.965	DMNH-19138	DMNH-2202	-56.8	66.8734
HC92	“Cinnamomum”	0.06	1.815	0.00198347	109.048	107.656	DMNH-19458	DMNH-2203	-56.8	66.8734
HC92	“Cinnamomum”	0.107	7.069	0.00161961	100.924	115.041	DMNH-19728	DMNH-1491	-56.8	66.8734
HC92	“Cinnamomum”	0.043	1.27479	0.00145043	96.7592	104.555	YPM-8227	DMNH-567	-56.8	66.8734
HC92	“Cinnamomum”		1.38225			156.973	YPM-8232	DMNH-567	-56.8	66.8734
HC92	“Cinnamomum”	0.06325	1.33191	0.00300363	127.779	157.871	YPM-8237	DMNH-567	-56.8	66.8734
HC94	“Celastrus”	0.11151	7.49954	0.00165803	101.832	101.832	YPM-26493	Dynamite Coulee	-55.8	66.8587
HC94	“Celastrus”	0.11237	19.9591	0.000632643	70.4762	70.4762	YPM-6226	Dynamite Coulee	-55.8	66.8587
HC94	“Celastrus”	0.0811	23.3543	0.000281628	51.734	51.734	YPM-7934	KJ-86108	-55.8	66.8587
HC94	“Celastrus”	0.137	27.072	0.000693299	72.9847	72.9847	DMNH-19054	DMNH-1491	-56.8	66.8734
HC94	“Celastrus”	0.095	34.299	0.000263127	50.4084	50.4084	DMNH-19134	DMNH-2202	-56.8	66.8734
HC94	“Celastrus”	0.14012	29.6478	0.000662229	71.7175	71.7175	YPM-8372	KJ-87101	-75	67.1404
HC94	“Celastrus”	0.089	38.942	0.000203405	45.6872	45.6872	DMNH-18665 (1)	DMNH-1851	-80	67.2138
HC94	“Celastrus”	0.115	22.039	0.000600073	69.0675	69.0675	DMNH-18665 (2)	DMNH-1851	-80	67.2138
HC94	“Celastrus”	0.105	24.657	0.000447135	61.7259	61.7259	DMNH-18666	DMNH-1851	-80	67.2138
HC94	“Celastrus”	0.091	12.481	0.000663489	71.7696	71.7696	DMNH-18669	DMNH-1851	-80	67.2138
HC94	“Celastrus”	0.088	12.74	0.000607849	69.4081	69.4081	DMNH-18672	DMNH-1851	-80	67.2138
HC94	“Celastrus”	0.077	5.166	0.0011477	88.4818	88.4818	DMNH-18706	DMNH-1851	-80	67.2138
HC94	“Celastrus”	0.09415	19.0081	0.000466339	62.7255	62.7255	YPM-8814	KJ-88139	-80	67.2138
HC94	“Celastrus”	0.06659	11.8042	0.000375647	57.7519	57.7519	YPM-8851	KJ-88131	-103	67.5512
HC98	Platanaceae	0.165	55.797	0.000487929	63.8194	63.8194	DMNH-21378	DMNH-897	-47.8	66.7413
HC98	Platanaceae	0.15815	88.6269	0.00028221	51.7748	51.7748	DMNH-13004	DMNH-571	-65	66.9937
HC99	Platanaceae	0.23583	25.3872	0.0021907	113.267	113.267	YPM-6168	KJ-86158	-16.8	66.2865
HC99	Platanaceae	0.1771	35.8677	0.000874446	79.7521	79.7521	YPM-6162	DMNH-425	-45.2	66.7032
HC99	Platanaceae	0.12957	12.9829	0.00129311	92.6072	92.6072	YPM-7930	KJ-86108	-55.8	66.8587
HC99	Platanaceae	0.27245	153.578	0.000483331	63.5889	63.5889	YPM-6228	DMNH-571	-65	66.9937

## Sheet: Site Age notes
Site Age Notes: Background on how we assigned ages to different sites in the Denver Basin.
DMNH Locality #	Locality Name	Stratigraphic position (m) relative to the K-Pg if known or relative to otherwise noted horizon	Local deposition rate if known/needed (m)	Age based on local radiometric date (Ma)	Geochron reference	Age estimate using other proxy data or, in particular, the timemap model (Raynolds, 2007)	Age model GPTS 2012 (Ma) using Hicks 2003 rate	Age model Clyde et al. 2016 (Ma) using Hicks 2003 rate	Age model GPTS 2012 (Ma)	Age model Clyde et al. 2016 (Ma)	Age Error (years)	Additional age constraint based on paleobotany if necessary (i.e. one way errors when close to K-Pg)	Chron	Relevant Age notes	Notes/explanations
412	South Table Mtn	10	166 m/myr (Hicks et al., 2003); Clyde 2016 K-Pg 147.7 m/myr; GPTS 2012 K-Pg 154.5 m/myr - see right part of sheet	na	na	na	65.9798	65.9608	65.9752	65.9533	10^5	P	29R	This site is approximately 10 m above the mid-point of the 5 m interval in which Kauffman et al., 1990 documented the palynological K-Pg boundary. We have two estimates of depositional rates for this locality - Hicks et al., 2002 for the western portion of the basin (assume this is correct and adjust to new K-Pg ages); local dep. rate based on Millikin et al., 2018 - flow age of 65.6 Ma at 1836m,…
654	Broomfield Roadcut	10 below top of Laramie	100 m/myr	na	na	68.1	na	na	na	na	10^6		unk	This site is in the Laramie Formation; approximately 10 below contact (Google Earth estimate). The age of the top of the Laramie is not well-known and has been estimated by Raynolds and Johnson, 2003, and Hicks, 2003, as being approximately 68 Ma. We use this number here for the purposes of aging the site. We use an average continental depositional rate of 100 m/myr or 1 m/10,000 yrs
1200	Castle Rock	na	na	63.844 +/- 0.097 2 sigma	Kowalczyk et al. 2018		na	na	na	66	10^5		28N
1204	Scotty's Palm	unk	na	na	na	na	na	na	65.86	65.91	10^6	P	29R	Paleocene C29R based on Johnson et al., 2003. Pulpit Rock Fan of Thorson pub. KT is unconstrained in this area; area with angular unconformites and a progressive uncomformity at the contact with D2. Either in the first 215Ka (Clyde) or first 352Ka (GPTS 2012) of Paleocene. We split the difference so either 65.91 (Clyde) or 65.86 (GPTS 2012)
1694	I-70 Underpass	unk	na	na	na	66.1	na	na	na	na	10^6	K	unk	This site is very close to the K-Pg boundary. The topography is VERY flat in this area. The paleobotany suggests that the site is Cretaceous; the geologic and timemaps suggest the site is barely in the Paleocene. For this study, we place it at 66.1 with a 10x6 error.					GPTS 2012 vs Clyde et al 2016 age models
2124	Lyco Luck	-27.34	Refer to S5 and the Suppl. text in Lyson et al., 2019	depositional rate estimate	Lyson et al., 2019		na	na	66.248	66.2475	10^5		See Fuentes/Lyson 2019		See Lyson et al., 2019 Data Suppl. for age models, depositional rates information (if needed), and more detailed depositional setting information				GPTS (2012) ages (Gradstien et al., 2012; Ogg et al., 2012): C29n/C28r is 64.958 Ma, C29r/C29n is 65.688 Ma, the K–Pg boundary is 66.04 Ma, and C30n/C29r is 66.398 Ma.
2125	Luxury Apartments	10 below top of Laramie	100 m/myr	na	na	68.1	na	na	na	na	10^6		unk	This site is in the Laramie Formation; approximately 10 below contact (Google Earth estimate). The age of the top of the Laramie is not well-known and has been estimated by Raynolds and Johnson, 2003, and Hicks, 2003, as being approximately 68 Ma. We use this number here for the purposes of aging the site. We use an average continental depositional rate of 100 m/myr or 1 m/10,000 yrs					Clyde et al., 2016 based on CA-ID-TIMS 206Pb/238U ages in Denver Basin: C28r/C28n is 64.535 Ma +/- 0.04 my, C29n/C28r is 64.893 Ma +/- 0.056 my, C29r/C29n is 65.806 Ma +/- 0.048 my, the K–Pg boundary is 66.021 Ma +/- 0.024 my, and C30n/C29r is 66.436 Ma +/- 0.039.
2131	Rain Magnet	10	Refer to S5 and the Suppl. text in Lyson et al., 2019	depositional rate estimate	Lyson et al., 2019		na	na	65.9817	65.9852	10^5		See Fuentes/Lyson 2019		See Lyson et al., 2019 Data Suppl. for age models, depositional rates information (if needed), and more detailed depositional setting information
2132	Bambi Meets McPhee	20	Refer to S5 and the Suppl. text in Lyson et al., 2019	depositional rate estimate	Lyson et al., 2019		na	na	65.9233	65.9493	10^5		See Fuentes/Lyson 2019		See Lyson et al., 2019 Data Suppl. for age models, depositional rates information (if needed), and more detailed depositional setting information				Clyde et al., 2016 K-Pg (Ma)	GPTS K-Pg (Ma)	Hicks et al., 2003 western basin dep rate m/myr		Average Continental Rate m/myr	Dep rate in Kiowa Core based on Clyde et al. 2016 for C29R in the Paleocene
2133	Kristianity	-15	Refer to S5 and the Suppl. text in Lyson et al., 2019	depositional rate estimate	Lyson et al., 2019		na	na	66.1541	66.1453	10^5		See Fuentes/Lyson 2019		See Lyson et al., 2019 Data Suppl. for age models, depositional rates information (if needed), and more detailed depositional setting information				66.021	66.04	166		100	160.279
2165	So Many Diggers Lower	-79	Refer to S5 and the Suppl. text in Lyson et al., 2019	depositional rate estimate	Lyson et al., 2019		na	na	66.4841	66.5447	10^5		See Fuentes/Lyson 2019		See Lyson et al., 2019 Data Suppl. for age models, depositional rates information (if needed), and more detailed depositional setting information
2166	So Many Diggers Upper	-78	Refer to S5 and the Suppl. text in Lyson et al., 2019	depositional rate estimate	Lyson et al., 2019		na	na	66.4796	66.5389	10^5		See Fuentes/Lyson 2019		See Lyson et al., 2019 Data Suppl. for age models, depositional rates information (if needed), and more detailed depositional setting information
2167	Trees and Leaves	-80	Refer to S5 and the Suppl. text in Lyson et al., 2019	depositional rate estimate	Lyson et al., 2019		na	na	66.4886	66.5504	10^5		See Fuentes/Lyson 2019		See Lyson et al., 2019 Data Suppl. for age models, depositional rates information (if needed), and more detailed depositional setting information				South Table Mountain Calculation
2174	Upper Kristianity	-14	Refer to S5 and the Suppl. text in Lyson et al., 2019	depositional rate estimate	Lyson et al., 2019		na	na	66.1465	66.137	10^5		See Fuentes/Lyson 2019		See Lyson et al., 2019 Data Suppl. for age models, depositional rates information (if needed), and more detailed depositional setting information				Elevation of K-Pg	Elevation of site	Elevation of dated horizon	Age of dated horizon	Depositional rate m/myr Clyde 2016	Age Clyde 2016	Clyde 2016 K-Pg and Hicks dep rate	Depositional rate m/myr GPTS 2012	Age GPTS 2012	GPTS 2012 and Hicks Dep rate
2177	Baptist Road	unk	na	na	na	na	na	na	65.86	65.91	10^6	P	29R	Paleocene C29R based on Johnson et al., 2003. Black Squirrel Fan of Thorson pub. KT is unconstrained in this area; area with angular unconformites and a progressive uncomformity at the contact with D2. Either in the first 215Ka (Clyde) or first 352Ka (GPTS 2012) of Paleocene. We split the difference so either 65.91 (Clyde) or 65.86 (GPTS 2012)					1771	1781	1836	65.6	147.727	65.9533	65.9608	154.394	65.9752	65.9798
2302	Doughnut Feast	22 m above base of Laramie	61 m/myr	na	na	68.64	na	na	na	na	10^6		unk	This site is in the Laramie Formation; approximately 22 above contact with the Fox Hills (Google Earth estimate); top of Fox Hills in this area is about 69 Ma based on the Cobban and Obradovich, 2006. Basin dips in this region. Laramie approximately 1 million years in duration based on the 69-68 ma estimate. Laramie is 200 ft thick in this area acording to Dechesne 2011. Gives a depositional rate…
2311	Video Visions	unk	na	na	na	64.55	na	na	na	64.55	10^6		29R/N	C29R/N based on Johnson et al., 2003. However, Deschene 2011 and Timemap (Raynolds 2007) place the site two time bins above the K-Pg. In the Paleocene, using the timemap (2.2. million in Paleoene in 3 time bins - 733ka per time bin), this would place the age at 2 time bins up - 1.46 million years after the boundary or 64.55 using Clyde.					West Bijou Calculation
2339	Sick of Sycamores	10 m below D1/D2 contact	na	63.844 +/- 0.097 2 sigma	Kowalczyk et al. 2018	na	na	na	na	na	10^6		28N	This site should be Castle Rock in age based on stratigraphic position, which is ~10 m below the D1/D2 contact. We assign the Castle Rock age and allow for a larger error (10x6).					Elevation of K-Pg	Elevation of site	Elevation of dated horizon	Age of dated horizon	Depositional rate m/myr Clyde 2016	Age Clyde 2016	Depositional rate m/myr GPTS 2012	Age GPTS 2012
2359	Cold Coyote Canyon	11 m below Haas Ranch ash	71.3 m/myr	Haas Ranch Ash Clyde et al., 2016	Clyde et al. 2016	na	na	na	na	64.53	10^5		28N	Likely 28N (see Clyde 2016 - in grey zone but based on elevation compared to KC, barely in 28N): Site on the escarpment: Working off the KJ0456 Haas Ranch Ash at 1852 m (64.380 Ma) and using the Kiowa Core Depositional Rate of the average of chron 29r/n boundary to 28r/n boundary (71.3 m/myr). Cold Coyote Canyon is 1841 m (11 m below Haas Ranch Ash) gives an age of 64.53 Ma.					0	3	1836		160.279	66.0023
2361	Far Out	na	na	na	na	66.82	na	na	na	66.82	10^6		unk	One the timemap, the bins are 400ka below the K-Pg (5 in 2 million years). This site is two time bins down based on the 2007 time map; site is thus 66.82 Ma
2362	Karlis Site	10-20 m (chose 15 m) below top of Laramie	100 m/myr	na	na	68.15	na	na	na	na	10^6		unk	This site is in the Laramie Formation; approximately 10-20 below contact (Google Earth estimate); we chose 15 m. The age of the top of the Laramie is not well-known and has been estimated by Raynolds and Johnson, 2003, and Hicks, 2003, as being approximately 68 Ma. We use this number here for the purposes of aging the site. We use an average continental depositional rate of 100 m/myr or 1 m/10,00…
2568	Baby Candy	6 m above K-Pg (Barclay 2003)	160.3 m/myr	na	na	na	na	na	na	65.98	10^5	P	29R	The site is 6 m above the K-Pg (Barclay et al., 2003); we use the Clyde dates and the Kiowa core depositional rate for C29R.
2576	Zanzare	4 m above K-Pg (Barclay 2003)	160.3 m/myr	na	na	na	na	na	na	65.99	10^5	P	29R	The site is 4 m above the K-Pg (Barclay et al., 2003); we use the Clyde dates and the Kiowa core depositional rate for C29R.
2668	Titan Up	10	166 m/myr (Hicks et al., 2003); Clyde 2016 K-Pg 147.7 m/myr; GPTS 2012 K-Pg 154.5 m/myr - see right part of sheet	na	na	na	na	65.96	na	na	10^6	P	29R	C29R based on Johnson et al., 2003. Time map shows it close to the K-Pg but the resolution here is very, very low. Chose 10 m.
2687	Chopping at the Gap	280	160.3 m/myr	na	na	na	na	na	na	64.3	10^6		28N	P3 Pollen, Johnson et al, 2003 says 28N. Using the Kiowa Core depositional rate and a measure of 280 m above the K-Pg at Leaf 6 (195 m above K-Pg with 0.5 dip over 10 km is 85 additional meters) leads to 64.3 Ma which is consistent with 28N.
2689	Big Tree	na	na	63.844 +/- 0.097 2 sigma	Kowalczyk et al. 2018		na	na	na	na	10^5		28N
2690	Toad Hole Cherries	na	na	63.844 +/- 0.097 2 sigma	Kowalczyk et al. 2018		na	na	na	na	10^5		28N
2698	National Geo	na	na	63.844 +/- 0.097 2 sigma	Kowalczyk et al. 2018		na	na	na	na	10^5		28N						Horizon	depth Kiowa	Age (Clyde 2016)	Thickness	age difference MA	Rate for rocks below
2699	Watermelon	na	na	63.844 +/- 0.097 2 sigma	Kowalczyk et al. 2018		na	na	na	na	10^5		28N						28r/n	175.16	64.535	23.81	0.358	66.5084	71.3155	65.0811
2716	Vernon	na	na	63.844 +/- 0.097 2 sigma	Kowalczyk et al. 2018		na	na	na	na	10^5		28N						29n/r	198.97	64.893	69.5	0.913	76.1227
2720	Lizard Lounge	na	na	63.844 +/- 0.097 2 sigma	Kowalczyk et al. 2018		na	na	na	na	10^5		28N						29r/n	268.47	65.806	34.46	0.215	160.279
2723	Leos Dreamin	na	na	63.844 +/- 0.097 2 sigma	Kowalczyk et al. 2018		na	na	na	na	10^5		28N						kt	302.93	66.021	0	0	0
2731	Two Tarps to the Wind	na	na	63.844 +/- 0.097 2 sigma	Kowalczyk et al. 2018		na	na	na	na	10^5		28N
2732	Easy to Reach	50 m below Haas Ranch ash	71.3 m/myr	Haas Ranch Ash Clyde et al., 2016	Clyde et al. 2016	na	na	na	na	65.08	10^6		29N	Site on the escarpment: Working off the KJ0456 Haas Ranch Ash at 1852 m (64.380 Ma) and using the Kiowa Core Depositional Rate of the average of chron 29r/n boundary to 28r/n boundary (71.3 m/myr), Easy to Reach is 1802 m (50 m below Haas Ranch Ash) gives an age of 65.08 Ma. Site should be 29N based on age and elevation – no primary chron data.
2733	Stairway to Heaven	na	na	63.844 +/- 0.097 2 sigma	Kowalczyk et al. 2018		na	na	na	na	10^5		28N
2741	120th St Laramie	10-20 m (chose 15 m) below top of Laramie Fm	100 m/myr	na	na	68.15	na	na	na	na	10^6		unk	This site is in the Laramie Formation; approximately 10-20 below contact (Google Earth estimate); we chose 15 m. The age of the top of the Laramie is not well-known and has been estimated by Raynolds and Johnson, 2003, and Hicks, 2003, as being approximately 68 Ma. We use this number here for the purposes of aging the site. We use an average continental depositional rate of 100 m/myr or 1 m/10,00…
2748	Whenever Show	na	na	63.844 +/- 0.097 2 sigma	Kowalczyk et al. 2018		na	na	na	na	10^5		28N
2763	Regans Farewell	na	na	63.844 +/- 0.097 2 sigma	Kowalczyk et al. 2018		na	na	na	na	10^5		28N
2801	Backhoe Breaker	na	na	63.844 +/- 0.097 2 sigma	Kowalczyk et al. 2018		na	na	na	na	10^5		28N
2802	Subterranean Blues	na	na	63.844 +/- 0.097 2 sigma	Kowalczyk et al. 2018		na	na	na	na	10^5		28N
2803	The End	7 m below Haas Ranch ash	71.3 m/myr	Haas Ranch Ash Clyde et al., 2016	Clyde et al. 2016	na	na	na	na	64.48	10^6		28N	Site on the escarpment: Working off the KJ0456 Haas Ranch Ash at 1852 m (64.380 Ma) and using the Kiowa Core Depositional Rate of the average of chron 29r/n boundary to 28r/n boundary (71.3 m/myr), The End is 1845 m (7 m below Haas Ranch Ash) gives an age of 64.48 Ma. Site should be 28N based on age and elevation – no primary chron data. I have some concern that this site is Eocene based on the G…
2805	Zebra Beds	-185	122.5 m/myr	na	na	67.53	na	na	na	67.53	10^6		unk	Top of Pike View in Thorson mapping; KeMu says Laramie but, based on our estimate (Miller and Dechesne) it is 60 m above the base of D1; Deschesne 2011 suggests D1 is 490 m in this area - half is 245 m for Cretaceous - so 185 m below KT boundary. There is 2 millions years for Cretaceous side of the D1 section so dep rate is: 122.5 m/myr. Since the 68 Ma is rough for the base of D1, we use the Cly…
2831	The Shadow	na	na	63.844 +/- 0.097 2 sigma	Kowalczyk et al. 2018		na	na	na	na	10^5		28N
2885	My Lucky Number	22 m above locally dated ash	105.9 m/myr	65.747 Ma	Clyde et al. 2016	na	na	na	na	65.54	10^5		29N	Site on the escarpment: There are two published “My Lucky Number” ashes by Clyde 2016. The lower one is 65.917 at 1721 m and the upper one is 65.747 at 1739 m. The My Lucky Number flora is at 1761 m, 22 m up for the higher of the two ashes. This suggests a local dep rate of 105.88 m/myr in this section. This places the flora at 65.54 Ma.
2907	Lucky Break	13	160.3 m/myr	K-Pg of Clyde et al., 2016	Clyde et al. 2016	na	na	na	na	65.94	10^5	P	29R	This site is in the K-Pg area of Barclay 2003 but it is not in his strat columns. It has an elevation of 1722 m (Google Earth); K-Pg in this area has an elevation of 1709 (Google Earth - not measurements by Barclay - used GE for consistency). Used the Kiowa core dep rate - 160.3 m/myr.
2927	J Squared	19 m below Haas Ranch ash+H24:O24	71.3 m/myr	Haas Ranch Ash Clyde et al., 2016	Clyde et al. 2016	na	na	na	na	64.65	10^6		28R	Site on the escarpment: Working off the KJ0456 Haas Ranch Ash at 1852 m (64.380 Ma) and using the Kiowa Core Depositional Rate of the average of chron 29r/n boundary to 28r/n boundary (71.3 m/myr), J Squared is 1833 m (19 m below Haas Ranch Ash) gives an age of 64.65 Ma. Site should be 28R based on age and elevation – no primary chron data.
2966	Missing Hill	na	na	63.844 +/- 0.097 2 sigma	Kowalczyk et al. 2018		na	na	na	na	10^5		28N
2967	DMNH 2967	na	na	63.844 +/- 0.097 2 sigma	Kowalczyk et al. 2018		na	na	na	na	10^5		28N
2968	Oxidized Hill	na	na	63.844 +/- 0.097 2 sigma	Kowalczyk et al. 2018		na	na	na	na	10^5		28N
2969	Last Day	na	na	63.844 +/- 0.097 2 sigma	Kowalczyk et al. 2018		na	na	na	na	10^5		28N
2994	The Best Place Around	na	na	63.844 +/- 0.097 2 sigma	Kowalczyk et al. 2018		na	na	na	na	10^5		28N
3011	Three Four	unk	na	na	na	66.82	na	na	na	66.82	10^6		unk	Using the Timemap (Raynolds, 2007) and the Dechesne 2011 geology, we are two time bins below K-Pg. VERY FLAT in this area. This places us about 800,000 below K-Pg - similar to Far Out - 2 bins below. Same age at Torosaurus, which is next to this site. Using Clyde K-Pg age.
3213	Bovine Landmine	4 m below K-Pg (unpub location)	160.3 m/myr	na	na	na	na	na	na	66.05	10^6	K	29R	K-Pg is interpolated at 1768 m in the Proudfoot Ranch area. This is much higher than at West Bijou - 1710ish m. More work is needed. Using the K-Pg elevation, the Clyde K-Pg, and the Kiowa Core dep rate for 29R (160.3 m/myr), Bovine Landmine occurs at 1762 m, which is 4 m below the K-Pg. This gives an age of 66.05. Interpretation of C29R is because of where it is stratigraphically, not primary in…
3487	Bovine Audience	14 m above K-Pg (unpub location)	160.3 m/myr	na	na	na	na	na	na	65.93	10^6	P	29R	K-Pg is interpolated at 1768 m in the Proudfoot Ranch area. This is much higher than at West Bijou - 1710ish m. More work is needed. Using the K-Pg elevation, the Clyde K-Pg, and the Kiowa Core dep rate for 29R (160.3 m/myr), Bovine Audience occurs at 1782 m, which is 14 m above the K-Pg. This gives an age of 65.93. Interpretation of C29R is because of where it is stratigraphically, not primary i…
3490	The Little Slot	19 m above K-Pg (unpub location)	160.3 m/myr	na	na	na	na	na	na	65.9	10^6	P	29R	K-Pg is interpolated at 1768 m in the Proudfoot Ranch area. This is much higher than at West Bijou - 1710ish m. More work is needed. Using the K-Pg elevation, the Clyde K-Pg, and the Kiowa Core dep rate for 29R (160.3 m/myr), Bovine Landmine occurs at 1787 m, which is 19 m above the K-Pg. This gives an age of 65.90. Interpretation of C29R is because of where it is stratigraphically, not primary i…
3495	Stedillie 3000	13 m below K-Pg (unpub location)	160.3 m/myr	na	na	na	na	na	na	66.1	10^6	K	29R	K-Pg is interpolated at 1768 m in the Proudfoot Ranch area. This is much higher than at West Bijou - 1710ish m. More work is needed. Using the K-Pg elevation, the Clyde K-Pg, and the Kiowa Core dep rate for 29R (160.3 m/myr), Bovine Landmine occurs at 1755 m, which is 13 m below the K-Pg. This gives an age of 65.10. Interpretation of C29R is because of where it is stratigraphically, not primary i…
3533	Ian's Orchard	6 m above K-Pg (site is likey across gully from Baby Candy - Barclay 2003)	160.3 m/myr	na	na	na	na	na	na	65.98	10^5	P	29R	The site is likely JUST across small gully from Baby Candy, which is 6 m above the K-Pg (Barclay et al., 2003); we use the Clyde dates and the Kiowa core depositional rate for C29R.
3613	Out of the Blue	Same as Castle Rock	na	63.844 +/- 0.097 2 sigma	Kowalczyk et al. 2018		na	na	na	na	10^5		28N	This site and also 3618 and 3620 are within 5 m stratigraphically of CR sites. See Kowalczyk et al. 2018 for site correlation to CR. We use the CR ages for these sites.
3618	Ian's Indoctrination	Same as Castle Rock	na	63.844 +/- 0.097 2 sigma	Kowalczyk et al. 2018		na	na	na	na	10^5		28N	This site and also 3613 and 3620 are within 5 m stratigraphically of CR sites. See Kowalczyk et al. 2018 for site correlation to CR. We use the CR ages for these sites.
3620	Plum Creek Parkway S	Same as Castle Rock	na	63.844 +/- 0.097 2 sigma	Kowalczyk et al. 2018		na	na	na	na	10^5		28N	This site and also 3613 and 3618 are within 5 m stratigraphically of CR sites. See Kowalczyk et al. 2018 for site correlation to CR. We use the CR ages for these sites.
3740	Matt's Meeting	92.99	Refer to S5 and the Suppl. text in Lyson et al., 2019	depositional rate estimate	Lyson et al., 2019		na	na	65.4628	65.5219	10^5		See Fuentes/Lyson 2019		See Lyson et al., 2019 Data Suppl. for age models, depositional rates information (if needed), and more detailed depositional setting information
3742	Sharons Dead Battery	150.15	Refer to S5 and the Suppl. text in Lyson et al., 2019	depositional rate estimate	Lyson et al., 2019		na	na	65.0692	65.0295	10^5		See Fuentes/Lyson 2019		See Lyson et al., 2019 Data Suppl. for age models, depositional rates information (if needed), and more detailed depositional setting information
3743	Waterfall	-12.15	Refer to S5 and the Suppl. text in Lyson et al., 2019	depositional rate estimate	Lyson et al., 2019		na	na	66.1324	66.1217	10^5		See Fuentes/Lyson 2019		See Lyson et al., 2019 Data Suppl. for age models, depositional rates information (if needed), and more detailed depositional setting information
3744	Feral Llama	43.12	Refer to S5 and the Suppl. text in Lyson et al., 2019	depositional rate estimate	Lyson et al., 2019		na	na	65.7885	65.8665	10^5		See Fuentes/Lyson 2019		See Lyson et al., 2019 Data Suppl. for age models, depositional rates information (if needed), and more detailed depositional setting information
3745	Frozen Kraut Nose	57.39	Refer to S5 and the Suppl. text in Lyson et al., 2019	depositional rate estimate	Lyson et al., 2019		na	na	65.7052	65.8154	10^5		See Fuentes/Lyson 2019		See Lyson et al., 2019 Data Suppl. for age models, depositional rates information (if needed), and more detailed depositional setting information
3809	Milito's Meeting	90.85	Refer to S5 and the Suppl. text in Lyson et al., 2019	depositional rate estimate	Lyson et al., 2019		na	na	65.4775	65.5403	10^5		See Fuentes/Lyson 2019		See Lyson et al., 2019 Data Suppl. for age models, depositional rates information (if needed), and more detailed depositional setting information
4055	I-25 at Alameda	unk	na	na	na	66.5	na	na	na	66.5	10^6		unk	This site is about 500,000 below K-Pg based on time map/geology - a little more than 1 bin below (one bin in Cretaceous of basin is 400Ka). Slightly younger than TP Flyzone by 5 to 10 m.
4080	TP Flyzone	unk	na	na	na	66.5	na	na	na	66.5	10^6		unk	This site is about 500,000 below K-Pg based on time map/geology - a little more than 1 bin below (one bin in Cretaceous of basin is 400Ka). Slightly older than I-25 and Alameda by 5 to 10 m.
6346	DMNH 6346	94.48	Refer to S5 and the Suppl. text in Lyson et al., 2019	depositional rate estimate	Lyson et al., 2019		na	na	65.4525	65.509	10^5		See Fuentes/Lyson 2019		See Lyson et al., 2019 Data Suppl. for age models, depositional rates information (if needed), and more detailed depositional setting information
6930	DMNH 6930	3 m above K-Pg (1 m below Barclay 2003 Zanzare)	160.3 m/myr	na	na	na	na	na	na	65.99	10^5	P	29R	The site is 3 m above the K-Pg (1 m below Barclay et al., 2003 Zanzare); we use the Clyde dates and the Kiowa core depositional rate for C29R.
7124	Bishop Wall	17.18	Refer to S5 and the Suppl. text in Lyson et al., 2019	depositional rate estimate	Lyson et al., 2019		na	na	65.9398	65.9594	10^5		See Fuentes/Lyson 2019		See Lyson et al., 2019 Data Suppl. for age models, depositional rates information (if needed), and more detailed depositional setting information
7127	Antoine Cheated	64.73	Refer to S5 and the Suppl. text in Lyson et al., 2019	depositional rate estimate	Lyson et al., 2019		na	na	65.6574	65.7653	10^5		See Fuentes/Lyson 2019		See Lyson et al., 2019 Data Suppl. for age models, depositional rates information (if needed), and more detailed depositional setting information
7131	Way-Smith Way	110.16	Refer to S5 and the Suppl. text in Lyson et al., 2019	depositional rate estimate	Lyson et al., 2019		na	na	65.3446	65.374	10^5		See Fuentes/Lyson 2019		See Lyson et al., 2019 Data Suppl. for age models, depositional rates information (if needed), and more detailed depositional setting information
7132	The Rock Chuckers	132.91	Refer to S5 and the Suppl. text in Lyson et al., 2019	depositional rate estimate	Lyson et al., 2019		na	na	65.1879	65.178	10^5		See Fuentes/Lyson 2019		See Lyson et al., 2019 Data Suppl. for age models, depositional rates information (if needed), and more detailed depositional setting information
7134	High Leaf Site	131.53	Refer to S5 and the Suppl. text in Lyson et al., 2019	depositional rate estimate	Lyson et al., 2019		na	na	65.1974	65.1899	10^5		See Fuentes/Lyson 2019		See Lyson et al., 2019 Data Suppl. for age models, depositional rates information (if needed), and more detailed depositional setting information
7146	DMNH 7146	71.93	Refer to S5 and the Suppl. text in Lyson et al., 2019	depositional rate estimate	Lyson et al., 2019		na	na	65.6078	65.7032	10^5		See Fuentes/Lyson 2019		See Lyson et al., 2019 Data Suppl. for age models, depositional rates information (if needed), and more detailed depositional setting information
8131	Smiley Channel	50.17	Refer to S5 and the Suppl. text in Lyson et al., 2019	depositional rate estimate	Lyson et al., 2019		na	na	65.7473	65.8412	10^5		See Fuentes/Lyson 2019		See Lyson et al., 2019 Data Suppl. for age models, depositional rates information (if needed), and more detailed depositional setting information
8135	Bequeath the Mammoth Tusk	2.75	Refer to S5 and the Suppl. text in Lyson et al., 2019	depositional rate estimate	Lyson et al., 2019		na	na	66.024	66.0111	10^5		See Fuentes/Lyson 2019		See Lyson et al., 2019 Data Suppl. for age models, depositional rates information (if needed), and more detailed depositional setting information
8136	North of High Leaf Site	133.26	Refer to S5 and the Suppl. text in Lyson et al., 2019	depositional rate estimate	Lyson et al., 2019		na	na	65.1855	65.175	10^5		See Fuentes/Lyson 2019		See Lyson et al., 2019 Data Suppl. for age models, depositional rates information (if needed), and more detailed depositional setting information
8137	DMNH 8137	69.78	Refer to S5 and the Suppl. text in Lyson et al., 2019	depositional rate estimate	Lyson et al., 2019		na	na	65.6226	65.7218	10^5		See Fuentes/Lyson 2019		See Lyson et al., 2019 Data Suppl. for age models, depositional rates information (if needed), and more detailed depositional setting information
8138	Where the Kids Play	57.2	Refer to S5 and the Suppl. text in Lyson et al., 2019	depositional rate estimate	Lyson et al., 2019		na	na	65.7063	65.816	10^5		See Fuentes/Lyson 2019		See Lyson et al., 2019 Data Suppl. for age models, depositional rates information (if needed), and more detailed depositional setting information
8139	DMNH 8139	80.31	Refer to S5 and the Suppl. text in Lyson et al., 2019	depositional rate estimate	Lyson et al., 2019		na	na	65.5501	65.6311	10^5		See Fuentes/Lyson 2019		See Lyson et al., 2019 Data Suppl. for age models, depositional rates information (if needed), and more detailed depositional setting information
8141	Tyler's B3	68.95	Refer to S5 and the Suppl. text in Lyson et al., 2019	depositional rate estimate	Lyson et al., 2019		na	na	65.6284	65.7289	10^5		See Fuentes/Lyson 2019		See Lyson et al., 2019 Data Suppl. for age models, depositional rates information (if needed), and more detailed depositional setting information
8410	Big Texas Leaf	-10	Refer to S5 and the Suppl. text in Lyson et al., 2019	depositional rate estimate	Lyson et al., 2019		na	na	66.1161	66.1039	10^5		See Fuentes/Lyson 2019		See Lyson et al., 2019 Data Suppl. for age models, depositional rates information (if needed), and more detailed depositional setting information
8411	Triple Cake	54.45	Refer to S5 and the Suppl. text in Lyson et al., 2019	depositional rate estimate	Lyson et al., 2019		na	na	65.7224	65.8259	10^5		See Fuentes/Lyson 2019		See Lyson et al., 2019 Data Suppl. for age models, depositional rates information (if needed), and more detailed depositional setting information
8412	Sea of Okhotsk	44.88	Refer to S5 and the Suppl. text in Lyson et al., 2019	depositional rate estimate	Lyson et al., 2019		na	na	65.7782	65.8602	10^5		See Fuentes/Lyson 2019		See Lyson et al., 2019 Data Suppl. for age models, depositional rates information (if needed), and more detailed depositional setting information
8413	Pmag Payment	-5	Refer to S5 and the Suppl. text in Lyson et al., 2019	depositional rate estimate	Lyson et al., 2019		na	na	66.078	66.0624	10^5		See Fuentes/Lyson 2019		See Lyson et al., 2019 Data Suppl. for age models, depositional rates information (if needed), and more detailed depositional setting information
8414	Near Protein Rock	68.01	Refer to S5 and the Suppl. text in Lyson et al., 2019	depositional rate estimate	Lyson et al., 2019		na	na	65.6348	65.737	10^5		See Fuentes/Lyson 2019		See Lyson et al., 2019 Data Suppl. for age models, depositional rates information (if needed), and more detailed depositional setting information
8415	Flower Power	64	Refer to S5 and the Suppl. text in Lyson et al., 2019	depositional rate estimate	Lyson et al., 2019		na	na	65.6625	65.7715	10^5		See Fuentes/Lyson 2019		See Lyson et al., 2019 Data Suppl. for age models, depositional rates information (if needed), and more detailed depositional setting information
8419	DMNH 8149	112.41	Refer to S5 and the Suppl. text in Lyson et al., 2019	depositional rate estimate	Lyson et al., 2019		na	na	65.3291	65.3546	10^5		See Fuentes/Lyson 2019		See Lyson et al., 2019 Data Suppl. for age models, depositional rates information (if needed), and more detailed depositional setting information
8420	DMNH 8420	110.05	Refer to S5 and the Suppl. text in Lyson et al., 2019	depositional rate estimate	Lyson et al., 2019		na	na	65.3453	65.3749	10^5		See Fuentes/Lyson 2019		See Lyson et al., 2019 Data Suppl. for age models, depositional rates information (if needed), and more detailed depositional setting information
8421	Roll Front Bend	52.49	Refer to S5 and the Suppl. text in Lyson et al., 2019	depositional rate estimate	Lyson et al., 2019		na	na	65.7338	65.8329	10^5		See Fuentes/Lyson 2019		See Lyson et al., 2019 Data Suppl. for age models, depositional rates information (if needed), and more detailed depositional setting information
8422	Water Bags	49.25	Refer to S5 and the Suppl. text in Lyson et al., 2019	depositional rate estimate	Lyson et al., 2019		na	na	65.7527	65.8445	10^5		See Fuentes/Lyson 2019		See Lyson et al., 2019 Data Suppl. for age models, depositional rates information (if needed), and more detailed depositional setting information
8423	Pyramid Peak Saddle	90.93	Refer to S5 and the Suppl. text in Lyson et al., 2019	depositional rate estimate	Lyson et al., 2019		na	na	65.477	65.5396	10^5		See Fuentes/Lyson 2019		See Lyson et al., 2019 Data Suppl. for age models, depositional rates information (if needed), and more detailed depositional setting information
8424	Wall Site	48.44	Refer to S5 and the Suppl. text in Lyson et al., 2019	depositional rate estimate	Lyson et al., 2019		na	na	65.7574	65.8474	10^5		See Fuentes/Lyson 2019		See Lyson et al., 2019 Data Suppl. for age models, depositional rates information (if needed), and more detailed depositional setting information

## Sheet: References
References for site ages in supplemental material
Barclay, R. S., Johnson, K. R., Betterton, W. J., and Dilcher, D. L. (2003). Stratigraphy and megaflora of a K-T boundary section in the eastern Denver Basin, Colorado. Rocky Mt. Geol. 38, 45–71. doi:10.2113/gsrocky.38.1.45.
Clyde, W. C., Ramezani, J., Johnson, K. R., Bowring, S. A., and Jones, M. M. (2016). Direct high-precision U–Pb geochronology of the end-Cretaceous extinction and calibration of Paleocene astronomical timescales. Earth Planet. Sci. Lett. 452, 272–280. doi:10.1016/j.epsl.2016.07.041.
Cobban, W. A., Walaszczyk, I., Obradovich, J. D., and McKinney, K. C. (2006). A USGS Zonal Table for the Upper Cretaceous Middle Cenomanian−Maastrichtian of the Western Interior of the United States Based on Ammonites, Inoceramids, and Radiometric Ages. U.S. Geol. Surv. Open-File Rep. 2006–1250, 1–46.
Dechesne, M., Raynolds, R. G. H., Barkmann, P. E., and Johnson, K. R. (2011). Notes on the Denver Basin geologic maps: Bedrock geology, structure, and isopach maps of the Upper Cretaceous to Paleogene strata between Greeley and Colorado Springs, Colorado, Denver, Colorado, Colorado Geological Survey map series scale 1:250,000. Denver, Colorado: Colorado Geological Survey.
Fuentes, A. J., Clyde, W. C., Weissenburger, K., Bercovici, A., Lyson, T. R., Miller, I. M., et al. (2019). Constructing a time scale of biotic recovery across the Cretaceous-Paleogene boundary, Corral Bluffs, Denver Basin, Colorado, U.S.A. Rocky Mt. Geol. 54, 133–153. doi:10.24872/rmgjournal.54.2.133.
Gradstein, F. M., Ogg, J. G., Schmitz, M., and Ogg, G. eds. (2012). The Geologic Time Scale. Elsevier.
Hicks, J. F., Johnson, K. R., Obradovich, J. D., Miggins, D. P., and Tauxe, L. (2003). Magnetostratigraphy of Upper Cretaceous (Maastrichtian) to lower Eocene strata of the Denver Basin, Colorado. Rocky Mt. Geol. 38, 1–27. doi:10.2113/gsrocky.38.1.1.
Hicks, J. F., Johnson, K. R., Obradovich, J. D., Tauxe, L., and Clark, D. (2002). Magnetostratigraphy and geochronology of the Hell Creek and basal Fort Union Formations of southwestern North Dakota and a recalibration of the age of the Cretaceous-Tertiary boundary. Spec. Pap. Geol. Soc. Am. 361, 35–55. doi:10.1130/0-8137-2361-2.35.
Johnson, K. R., Reynolds, M. L., Werth, K. W., and Thomasson, J. R. (2003). Overview of the Late Cretaceous, early Paleocene, and early Eocene megafloras of the Denver Basin, Colorado. Rocky Mt. Geol. 38, 101–120. doi:doi.org/10.2113/gsrocky.38.1.1.
Kauffman, E. G., Upchurch, G. R., and Nichols, D. J. (1990). The Cretaceous-Tertiary boundary interval at south table mountain, near Golden, Colorado. 365–392. doi:10.1007/bfb0011159.
Kowalczyk, J. B., Royer, D. L., Miller, I. M., Anderson, C. W., Beerling, D. J., Franks, P. J., et al. (2018). Multiple proxy estimates of atmospheric CO2 from an early Paleocene rainforest. Paleoceanogr. Paleoclimatology 33, 1427–1438. doi:10.1029/2018PA003356.
Lyson, T. R., Miller, I. M., Bercovici, A. D., Weissenburger, K., Fuentes, A. J., Clyde, W. C., et al. (2019). Exceptional continental record of biotic recovery after the Cretaceous-Paleogene mass extinction. Science 366, 977–983. doi:10.1126/science.aay2268.
Millikin, A. E. G., Morgan, L. E., and Noblett, J. (2018). 40Ar/39Ar geochronology and petrogenesis of the table mountain Shoshonite, Golden, Colorado, U.S.A. Rocky Mt. Geol. 53, 1–28. doi:10.24872/rmgjournal.53.1.1.
Raynolds, R. G., and Johnson, K. R. (2003). Synopsis of the stratigraphy and paleontology of the uppermost Cretaceous and lower Tertiary strata in the Denver Basin, Colorado. Rocky Mt. Geol. 38, 171–181. doi:10.2113/gsrocky.38.1.171.
Raynolds, R. G., Johnson, K. R., Ellis, B., Dechesne, M., and Miller, I. M. (2007). Earth history along Colorado’s Front Range: Salvaging geologic data in the suburbs and sharing it with the citizens. GSA Today 17, 4–10.
Thorson, J.P., 2003, Geologic map of the Black Forest 7.5-Minute quadrangle, El Paso County, Colorado: Colorado Geo_x0002_logical Survey Open-File Report OF03-06, scale 1:24,000.
Thorson, J.P., 2004, Geologic map of the Castle Rock South quadrangle, Douglas County, Colorado: Colorado Geo_x0002_logical Survey Open-File Report OF04-05, scale 1:24,000.
Thorson, J.P., 2004, Geologic map of the Cherry Valley School quadrangle, Elbert, Douglas, El Paso Counties, Colorado: Colorado Geological Survey Open-File Report OF04-06, scale 1:24,000.
Thorson, J.P., 2005, Geologic map of the Castle Rock North quad_x0002_rangle, Douglas County, Colorado: Colorado Geological Survey Open-File Report OF05-02, scale 1:24,000.
Thorson, J.P., 2005, Geologic map of the East half of the Larkspur quadrangle, Douglas and El Paso Counties, Colorado: Colorado Geological Survey Open-File Report OF05-07, scale 1:24,000.
Thorson, J.P., 2011, Geology of the Upper Cretaceous, Paleocene and Eocene strata in the southwestern Denver Basin, Colorado: Colorado Geological Survey
Thorson, J.P., Carroll, C.J., and Morgan, M.L., 2002, Geologic map of the Pikeview 7.5 Minute quadrangle, El Paso County, Colorado: Colorado Geological Survey Open_x0002_File Report OF01-03, scale 1:24,000.
Thorson, J.P., and Madole, R.F., 2002, Geologic map of the Monument 7.5-Minute quadrangle, El Paso County, Col_x0002_orado: Colorado Geological Survey Open-File Report 02- 4, scale 1:24,000.
Thorson, J.P., Temple, J., Busacca, A., and Berg, W., 2008, Geological map of the Larkspur quadrangle, Douglas and El Paso Counties, Colorado: Colorado Geological Survey Open-File Report 08-17, scale 1:24,00
Wilf, P., Johnson, K. R., and Huber, B. T. (2003). Correlated terrestrial and marine evidence for global climate changes before mass extinction at the Cretaceous-Paleogene boundary. Proc. Natl. Acad. Sci. U.S.A. 100, 599–604. doi: 10.1073/pnas.0234701100
